# Supplementary material for: Conservatively transmitted alleles of key agronomic genes provide insights into the genetic basis of founder parents in bread wheat (Triticum aestivum L.)
Source: BMC Plant Biol. 2023 Feb 18;23:100. doi: 10.1186/s12870-023-04098-x (PMC9938602; doi:10.1186/s12870-023-04098-x)
Supplement: Supplementary file 1 — Additional file 1: Table S1. Detailed information and genotypic data for the 366 wheat accessions used in this study. [file 12870_2023_4098_MOESM1_ESM.xlsx]

## Sheet: Table S1
Additional file 1: Table S1. Detailed information and genotypic data for the 366 wheat accessions used in this study.
Code	Accession name	Accession type	Breeding period	Generation	Pedigree	Genotype
						Grain yield																			Stress tolerence
						TEF-7A	GS5-A1	GS2-B1	GS2-A1	GS1a	Cwi-4A	Cwi-5D	GS-D1	Sus2-2B	Sus1-7A	Sus1-7B	Sus2-2A	CKX-D1	TGW6	TaCWi	MOC-7A	GASR-A1	GW2-6A	GW2-6B	Lr14a	Lr34	Lr68	Yr15	Lr47	Lr21	Sr2	Lr37/Yr17/Sr38	Tsn1	Yr36	Pch1	Cre8	Sbm1	Sr36/Pm6	Wsm2	Lr16	Lr48	Sr42	Yr5	1-fehw3	Dreb-B1	SST-4A	COMT-3B	PHS1	Sdr-B1
1	Wuyimai	Founder parent	1950s	/	/	Hap-7A-3	A1b	B1b	GS2-A1b	Hap-2	Hap-4A-C	Hap-5D-C	GS-D1a	Hap-L	Hap-L	Hap-C	Hap-A	CKX-D1a	TGW6-A1b	Cwi-A1a	Hap-L	H1g	Hap-A	Hap-1	NA	Lr34-	Lr68+	Yr15-	Lr47-	Lr21-	Sr2-	Aallele	Tsn1+	Yr36-	Pch1-	Trident	AL1	Sr36/Pm6(-)	Wsm2-	Lr16-	Lr48-	Sr42-	Yr5+	Westonia type	Dreb-B1a	A2a	3Bb	PHS+	Sdr-B1b
2	Bima 4	Founder parent	1950s	/	Mazhamai/Quality	Hap-7A-3	A1b	B1a	GS2-A1a	Hap-1	Hap-4A-C	Hap-5D-C	GS-D1a	Hap-L	Hap-H	Hap-C	Hap-A	CKX-D1b	TGW6-A1b	Cwi-A1a	Hap-L	H1c	Hap-A	Hap-1	Lr14-	Lr34-	Lr68-	Yr15-	Lr47-	Lr21-	Sr2-	Aallele	Tsn1-	Yr36-	Pch1-	Trident	AL1	Sr36/Pm6(-)	Wsm2+	Lr16-	Lr48-	Sr42-	Yr5-	Westonia type	Dreb-B1a	A2a	3Bb	PHS-	Sdr-B1b
3	Xinong 6028	Founder parent	1950s	/	Villa Glori/Xibei 60	Hap-7A-3	A1b	B1b	GS2-A1b	Hap-2	Hap-4A-T	Hap-5D-C	GS-D1a	Hap-H	Hap-H	Hap-T	Hap-A	CKX-D1b	TGW6-A1b	Cwi-A1a	Hap-L	H1c	Hap-A	others	Lr14-	Lr34-	Lr68-	Yr15-	Lr47-	Lr21-	Sr2-	Aallele	Tsn1+	Yr36-	Pch1-	Trident	AL2	Sr36/Pm6(-)	Wsm2-	Lr16-	Lr48-	Sr42+	Yr5+	Westonia type	Dreb-B1b	A2a	3Bb	PHS+	Sdr-B1a
4	Mazhamai	Founder parent	1950s	/	/	Hap-7A-3	A1b	B1a	GS2-A1a	Hap-2	Hap-4A-C	Hap-5D-C	GS-D1a	Hap-L	Hap-H	Hap-C	Hap-G	CKX-D1b	TGW6-A1b	Cwi-A1a	Hap-L	H1c	Hap-A	others	Lr14-	Lr34+	Lr68-	Yr15-	Lr47-	Lr21-	Sr2-	Aallele	Tsn1-	Yr36-	Pch1-	Trident	AL1	Sr36/Pm6(-)	Wsm2-	Lr16-	Lr48-	Sr42-	Yr5+	Westonia type	Dreb-B1b	A2a	3Bb	PHS+	Sdr-B1b
5	Yanda 1817	Founder parent	1950s	/	/	Hap-7A-1,2	A1b	B1b	GS2-A1b	Hap-1	Hap-4A-C	Hap-5D-C	GS-D1a	Hap-H	Hap-L	Hap-T	Hap-G	CKX-D1a	TGW6-A1b	Cwi-A1a	Hap-H	H1g	Hap-G	others	Lr14+	Lr34+	Lr68-	Yr15-	Lr47-	Lr21-	Sr2-	Aallele	Tsn1-	Yr36-	Pch1-	Trident	AL1	Sr36/Pm6(-)	Wsm2-	Lr16-	Lr48-	Sr42-	Heterozygous	Westonia type	Dreb-B1b	A2a	3Bb	PHS+	Heterozygous
6	Jiangdongmen	Founder parent	1950s	/	/	Hap-7A-1,2	A1a	B1b	GS2-A1a	Hap-2	Hap-4A-C	Hap-5D-C	GS-D1a	Hap-L	Hap-H	Hap-C	Hap-G	CKX-D1b	TGW6-A1b	Cwi-A1a	Hap-H	H1g	Hap-A	others	Lr14-	Lr34-	Lr68-	Yr15-	Lr47-	Lr21-	Sr2-	Aallele	Tsn1+	Yr36-	Pch1-	Trident	AL1	Sr36/Pm6(-)	Wsm2-	Lr16-	Lr48-	Sr42+	Yr5+	Westonia type	Dreb-B1b	A2a	3Bb	PHS+	Sdr-B1a
7	Youzimai	Founder parent	1950s	/	/	Hap-7A-1,2	A1a	B1b	GS2-A1b	Hap-2	Hap-4A-C	Hap-5D-C	GS-D1a	Hap-L	Hap-H	Hap-T	Hap-G	CKX-D1b	TGW6-A1b	Cwi-A1a	Hap-L	H1c	Hap-G	others	Lr14-	Lr34+	Lr68-	Yr15-	Lr47-	Lr21-	Sr2-	Aallele	Tsn1+	Yr36-	Pch1-	Trident	AL1	Sr36/Pm6(+)	Wsm2-	Lr16-	Lr48-	Sr42+	Yr5+	Westonia type	Dreb-B1b	A2a	3Bb	PHS+	Sdr-B1a
8	Mentana	Founder parent	1950s	/	Rieti/Wilhelmina//Akagomughi	Hap-7A-1,2	A1b	B1b	GS2-A1a	Hap-2	Hap-4A-C	Hap-5D-C	GS-D1a	Hap-L	Hap-H	Hap-C	Hap-G	CKX-D1b	TGW6-A1a	Cwi-A1a	Hap-L	H1g	Hap-A	others	Lr14+	Lr34-	Lr68-	Yr15-	Lr47-	Lr21-	Sr2-	Aallele	Tsn1+	Yr36-	Pch1-	Trident	AL1	Sr36/Pm6(-)	Wsm2+	Lr16-	Lr48+	Sr42+	Yr5-	Westonia type	Dreb-B1a	A2a	3Ba	PHS+	Sdr-B1b
9	Early Premium	Founder parent	1950s	/	/	Hap-7A-1,2	A1a	B1b	GS2-A1b	Hap-2	Hap-4A-C	Hap-5D-C	GS-D1a	Hap-L	Hap-H	Hap-T	Hap-A	CKX-D1a	TGW6-A1a	Cwi-A1a	Hap-L	H1g	Hap-G	Hap-1	Lr14-	Lr34-	Lr68-	Yr15-	Lr47-	Lr21-	Sr2-	Aallele	Tsn1+	Yr36-	Pch1-	Trident	AL1	Sr36/Pm6(-)	Wsm2-	Lr16-	Lr48-	Sr42-	Yr5+	Kauz type	Dreb-B1b	A2a	3Ba	PHS+	Sdr-B1b
10	Chengduguangtou	Founder parent	1950s	/	/	Hap-7A-1,2	A1a	B1b	GS2-A1b	Hap-2	Hap-4A-C	Hap-5D-C	GS-D1a	Hap-L	Hap-H	Heterozygous	Hap-G	CKX-D1a	TGW6-A1b	Cwi-A1a	Hap-L	H1c	Hap-A	others	Lr14-	Lr34+	Lr68-	Yr15-	Lr47-	Lr21-	Sr2-	Aallele	Tsn1+	Yr36+	Pch1-	Trident	AL1	Sr36/Pm6(+)	Wsm2-	Lr16-	Lr48-	Sr42-	Yr5+	Westonia type	Dreb-B1b	A2a	3Bb	PHS+	Sdr-B1a
11	Beijing 8	Founder parent	1960s	/	Early Premium/Bima 4	Hap-7A-1,2	A1b	B1a	GS2-A1b	Hap-1	Hap-4A-C	Hap-5D-C	GS-D1a	Hap-L	Hap-H	Hap-C	Hap-A	CKX-D1a	TGW6-A1b	Cwi-A1a	Hap-L	H1g	Hap-A	Hap-1	Lr14-	Lr34-	Lr68-	Yr15-	Lr47-	Lr21-	Sr2-	Aallele	Tsn1-	Yr36-	Pch1-	Trident	AL1	Sr36/Pm6(-)	Wsm2-	Lr16-	Lr48-	Sr42-	Yr5+	Westonia type	Dreb-B1a	A2a	3Bb	PHS+	Sdr-B1b
12	Fan 6	Founder parent	1960s	/	(Villa Glori/IBO-1828)//(India 824/Funo)///(Chengduguangtou/Villa Glori)//Wuyimai	Hap-7A-3	A1b	Heterozygous	GS2-A1b	Hap-2	Hap-4A-C	Hap-5D-C	GS-D1a	Hap-H	Hap-H	Hap-C	Hap-A	CKX-D1a	TGW6-A1b	Cwi-A1a	Hap-L	H1c	Hap-A	Hap-1	Lr14-	Lr34-	Lr68-	Yr15-	Lr47-	Lr21-	Sr2-	Aallele	Tsn1+	Yr36+	Pch1-	Trident	AL1	Sr36/Pm6(-)	Wsm2-	Lr16+	Lr48-	Sr42-	Yr5-	Westonia type	Dreb-B1a	A2a	3Ba	PHS+	Sdr-B1a
13	Abbondanza	Founder parent	1960s	/	Fontarronco/Autonomia	Hap-7A-1,2	A1b	B1b	GS2-A1b	Hap-2	Hap-4A-C	Hap-5D-C	GS-D1b	Hap-L	Hap-H	Hap-C	Hap-A	CKX-D1b	TGW6-A1a	Cwi-A1a	Hap-L	H1g	Hap-A	Hap-1	Lr14+	Lr34-	Lr68-	Yr15-	Lr47-	Lr21-	Sr2-	Aallele	Tsn1+	Yr36-	Pch1-	Trident	AL1	Sr36/Pm6(-)	Wsm2-	Lr16-	Lr48-	Sr42+	Yr5+	Westonia type	Dreb-B1a	A2a	3Ba	PHS+	Sdr-B1b
14	Funo	Founder parent	1960s	/	Duecentodieci/Damiano	Hap-7A-1,2	A1a	B1b	GS2-A1b	Hap-2	Hap-4A-C	Hap-5D-C	GS-D1b	Hap-H	Hap-H	Hap-C	Hap-A	CKX-D1b	TGW6-A1b	Cwi-A1a	Hap-L	H1g	Hap-A	Hap-1	Lr14-	Lr34-	Lr68-	Yr15-	Lr47-	Lr21-	Sr2-	Aallele	Tsn1-	Yr36-	Pch1-	Trident	AL1	Sr36/Pm6(-)	Wsm2-	Lr16-	Lr48-	Sr42-	Yr5+	Westonia type	Dreb-B1a	A2a	3Ba	PHS+	Sdr-B1a
15	Orofen	Founder parent	1960s	/	Newthatch/Marroqui 588//Kenya C9908/Mentana/3/Frontana	Hap-7A-1,2	A1a	B1b	GS2-A1a	Hap-2	Hap-4A-C	Hap-5D-C	GS-D1a	Hap-L	Hap-H	Hap-C	Hap-A	CKX-D1a	TGW6-A1b	Cwi-A1a	Hap-L	H1g	Hap-A	others	Lr14+	Lr34+	Lr68+	Yr15-	Lr47-	Lr21-	Sr2-	Aallele	Tsn1+	Yr36-	Pch1-	Trident	AL1	Sr36/Pm6(-)	Wsm2+	Lr16-	Lr48-	Sr42-	Yr5+	Westonia type	Dreb-B1a	A2a	3Bb	PHS+	Sdr-B1b
16	Mexipak 66	Founder parent	1970s	/	Penjamo 62 Sib/Gabo 55	Hap-7A-3	A1b	B1a	GS2-A1b	Hap-2	Hap-4A-C	Hap-5D-C	GS-D1a	Hap-L	Hap-L	Hap-C	Hap-G	CKX-D1a	TGW6-A1a	Cwi-A1a	Hap-L	H1g	Hap-G	others	Lr14+	Lr34-	Lr68-	Yr15-	Lr47-	Lr21-	Sr2-	Aallele	Tsn1+	Yr36-	Pch1-	Molineux	AL1	Sr36/Pm6(-)	Wsm2-	Lr16-	Lr48-	Sr42+	Yr5+	Kauz type	Dreb-B1b	A2a	3Ba	PHS+	Sdr-B1b
17	Lovrin 10	Founder parent	1970s	/	Abbondanza/Triumph//Bezostaja 1	Hap-7A-1,2	A1b	B1a	GS2-A1b	Hap-2	Hap-4A-T	Hap-5D-C	GS-D1a	Hap-L	Hap-H	Hap-C	Hap-A	CKX-D1a	TGW6-A1a	Cwi-A1a	Hap-L	H1g	Hap-G	others	Lr14+	Lr34-	Lr68-	Yr15-	Lr47-	Lr21-	Sr2-	Aallele	Tsn1-	Yr36-	Pch1-	Trident	AL1	Sr36/Pm6(-)	Wsm2-	Lr16-	Lr48-	Sr42-	Yr5+	Kauz type	Dreb-B1b	A2a	3Ba	PHS-	Sdr-B1b
18	St2422/464	Founder parent	1970s	/	San Pastore/Mara	Hap-7A-1,2	A1b	B1a	GS2-A1b	Hap-2	Hap-4A-C	Hap-5D-C	GS-D1a	Hap-H	Hap-H	Hap-C	Hap-A	CKX-D1b	TGW6-A1a	Cwi-A1a	Hap-L	H1g	Hap-A	Hap-1	Lr14-	Lr34+	Lr68-	Yr15-	Lr47-	Lr21-	Sr2-	Aallele	Tsn1+	Yr36-	Pch1-	Trident	AL1	Sr36/Pm6(-)	Wsm2-	Lr16-	Lr48-	Sr42-	Yr5+	Westonia type	Dreb-B1a	A2a	3Ba	PHS+	Sdr-B1a
19	Bainong 3217	Founder parent	1980s	/	(S)Xinong-64(4)43/Yanda 24//Xiannong 93/(Funo/Neixiang 5)	Hap-7A-1,2	A1b	B1b	GS2-A1b	Hap-2	Hap-4A-T	Hap-5D-C	GS-D1b	Hap-H	Hap-H	Hap-C	Hap-A	CKX-D1b	TGW6-A1a	Cwi-A1a	Hap-L	H1g	Hap-A	Hap-1	Lr14+	Lr34-	Lr68-	Yr15-	Lr47-	Lr21-	Sr2-	Aallele	Tsn1+	Yr36-	Pch1-	Molineux	AL1	Sr36/Pm6(-)	Wsm2-	Lr16-	Lr48-	Sr42-	Yr5-	Westonia type	Dreb-B1a	A2a	3Bb	PHS+	Sdr-B1a
20	Aimengniu	Founder parent	1980s	Third generation of Abbondanza	Aifeng 3//Mengxian 201/Neuzucht	Hap-7A-1,2	A1b	B1a	GS2-A1b	Hap-1	Hap-4A-C	Hap-5D-C	GS-D1a	Hap-L	Hap-H	Hap-C	Hap-A	CKX-D1b	TGW6-A1a	Cwi-A1a	Hap-L	H1g	Hap-G	others	Lr14+	Lr34-	Lr68-	Yr15+	Lr47-	Lr21-	Sr2-	Aallele	Tsn1+	Yr36-	Pch1-	Trident	AL1	Sr36/Pm6(-)	Wsm2-	Lr16-	Lr48-	Sr42+	Yr5-	Kauz type	Dreb-B1a	A2a	3Bb	PHS-	Sdr-B1b
21	Xiaoyan 6	Founder parent	1980s	First generation of St-2422/464	(St-2422/464)/Xiaoyan 96	Hap-7A-1,2	A1b	B1a	GS2-A1b	Hap-2	Hap-4A-C	Hap-5D-C	GS-D1a	Hap-H	Hap-H	Hap-C	Hap-A	CKX-D1b	TGW6-A1a	Cwi-A1a	Hap-L	H1g	Hap-A	Hap-1	Lr14+	Lr34-	Lr68-	Yr15-	Lr47-	Lr21-	Sr2-	Aallele	Tsn1+	Yr36-	Pch1+	Trident	AL1	Sr36/Pm6(+)	Wsm2-	Lr16+	Lr48-	Sr42-	Yr5-	Kauz type	Dreb-B1a	A2a	3Ba	PHS+	Sdr-B1a
22	Zhou 8425B	Founder parent	1980s	/	/	Heterozygous	A1a	B1b	GS2-A1a	Hap-1	Hap-4A-C	Hap-5D-C	GS-D1a	Hap-L	Hap-H	Hap-C	Hap-A	CKX-D1a	TGW6-A1a	Cwi-A1a	Hap-L	H1g	Hap-A	Hap-1	Lr14+	Lr34-	Lr68-	Yr15-	Lr47-	Lr21-	Sr2-	Aallele	Tsn1-	Yr36-	Pch1-	Trident	AL1	Sr36/Pm6(-)	Wsm2-	Lr16-	Lr48-	Sr42-	Yr5+	Kauz type	Dreb-B1a	A2a	3Ba	PHS-	Sdr-B1b
23	Yumai 2	Founder parent	1980s	/	/	Hap-7A-3	A1b	B1a	GS2-A1b	Hap-2	Hap-4A-C	Hap-5D-C	GS-D1a	Hap-L	Hap-H	Hap-C	Hap-A	CKX-D1a	TGW6-A1a	Cwi-A1a	Hap-L	H1g	Hap-A	Hap-1	Lr14-	Lr34-	Lr68-	Yr15-	Lr47-	Lr21-	Sr2-	Aallele	Tsn1-	Yr36-	Pch1-	Trident	AL1	Sr36/Pm6(-)	Wsm2+	Lr16-	Lr48-	Sr42-	Yr5+	Kauz type	Dreb-B1a	A2a	3Bb	PHS+	Sdr-B1b
24	Yumai 18	Founder parent	1990s	Third generation of St-2422/464	Yanshi 4/Zhengzhou 761	Hap-7A-3	A1b	B1a	GS2-A1b	Hap-2	Hap-4A-C	Hap-5D-C	GS-D1a	Hap-H	Hap-H	Hap-T	Hap-G	CKX-D1b	TGW6-A1a	Cwi-A1a	Hap-L	H1c	Hap-A	Hap-1	Lr14+	lr34-	Lr68-	Yr15-	Lr47-	Lr21-	sr2-	A allele	Tsn1+	Yr36-	Pch1-	Trident	AL1	Sr36/Pm6(+)	Wsm2-	Lr16+	Lr48-	Sr42-	Heterozygous	Kauz type	Dreb-B1a	A2a	3Bb	PHS+	Sdr-B1a
25	Jinmai 47	Founder parent	1990s	/	/	Heterozygous	A1b	B1b	GS2-A1b	Hap-1	Hap-4A-C	Hap-5D-C	GS-D1a	Hap-H	Hap-L	Hap-C	Hap-A	CKX-D1b	TGW6-A1a	Cwi-A1a	Hap-L	H1c	Hap-G	others	Lr14-	Lr34+	Lr68-	Yr15-	Lr47+	Lr21-	sr2-	Aallele	Tsn1+	Yr36-	Pch1-	Trident	AL1	Sr36/Pm6(-)	Wsm2-	Lr16-	Lr48+	Sr42-	Yr5+	Kauztype	Dreb-B1a	A2a	3Ba	PHS+	Sdr-B1a
26	Lumai 14	Founder parent	1990s	/	76-26/C149	Hap-7A-3	A1a	B1b	GS2-A1b	Hap-2	Hap-4A-C	Hap-5D-C	GS-D1a	Hap-L	Hap-H	Hap-C	Hap-A	CKX-D1b	TGW6-A1a	Cwi-A1a	Hap-L	H1g	Hap-A	Hap-1	Lr14-	Lr34-	Lr68-	Yr15-	Lr47-	Lr21-	Sr2-	Aallele	Tsn1-	Yr36-	Pch1-	Trident	AL2	Sr36/Pm6(-)	Wsm2+	Lr16-	Lr48+	Sr42-	Yr5+	Westonia type	Dreb-B1a	A2a	3Ba	PHS-	Sdr-B1b
27	Shi 4185	Founder parent	1990s	/	Taigu genic male sterile wheat/Zhi 8094//Yumai 2///Jimai 26	Hap-7A-1,2	A1b	B1a	GS2-A1a	Hap-2	Hap-4A-C	Hap-5D-C	GS-D1b	Hap-L	Hap-H	Hap-C	Hap-G	CKX-D1a	TGW6-A1a	Cwi-A1a	Hap-H	H1g	Hap-A	Hap-1	Lr14-	Lr34+	Lr68+	Heterozygous	Lr47-	Lr21-	Sr2-	Aallele	Tsn1-	Yr36-	Pch1-	Molineux	AL1	Sr36/Pm6(-)	Wsm2-	Lr16-	Lr48-	Sr42-	Yr5-	Westonia type	Dreb-B1b	A2a	3Ba	PHS-	Sdr-B1a
28	Jing 411	Founder parent	1990s	Fourth generation of Abbondanza	Nongda 45/Beijing 8//Lovrin 10///Youmangbai 4/Aiganzao	Hap-7A-1,2	A1a	B1b	GS2-A1a	Hap-2	Hap-4A-T	Hap-5D-C	GS-D1a	Hap-L	Hap-H	Hap-T	Hap-A	CKX-D1a	TGW6-A1a	Cwi-A1a	Hap-L	H1g	Hap-G	others	Lr14-	Lr34+	Lr68-	Yr15-	Lr47+	Lr21-	sr2-	Aallele	Tsn1-	Yr36-	Pch1-	Trident	AL1	Sr36/Pm6(+)	Wsm2+	Lr16-	Lr48-	Sr42-	Yr5+	Kauztype	Dreb-B1b	A2a	3Ba	PHS+	Sdr-B1b
29	Chuanmai 42	Founder parent	2000s	/	/	Hap-7A-3	A1b	B1b	GS2-A1b	Hap-2	Hap-4A-C	Hap-5D-C	GS-D1a	Hap-H	Hap-H	Hap-C	Hap-A	CKX-D1a	TGW6-A1b	Cwi-A1a	Hap-L	H1g	Hap-G	others	Lr14+	Lr34-	Lr68-	Yr15+	Lr47+	Lr21-	sr2-	A allele	Tsn1+	Yr36-	Pch1-	Trident	AL1	Sr36/Pm6(-)	Wsm2-	Lr16-	Lr48-	Sr42+	Yr5+	Kauz type	Dreb-B1a	A2a	3Ba	PHS+	Sdr-B1b
30	Zhengmai 9023	Founder parent	2000s	Third generation of St-2422/464	Xiaoyan 6/Xinong 65//83(2)3-3/84(14)43/3/Shan 21	Hap-7A-1, 2	A1a	B1a	Heterozygous	Hap-2	Hap-4A-C	Hap-5D-C	GS-D1a	Hap-H	Hap-H	Hap-T	Hap-A	CKX-D1b	TGW6-A1b	Cwi-A1a	Hap-L	H1g	Hap-A	Hap-1	Lr14+	lr34-	Lr68-	Yr15-	Lr47-	Lr21-	sr2-	A allele	Tsn1+	Yr36-	Pch1-	Trident	AL1	Sr36/Pm6(-)	Wsm2-	Lr16+	Lr48-	Sr42-	Yr5+	Kauz type	Dreb-B1a	A2a	3Ba	PHS+	Sdr-B1a
31	Jimai 22	Founder parent	2000s	/	/	Heterozygous	A1b	B1a	GS2-A1b	Hap-2	Hap-4A-C	Hap-5D-C	GS-D1b	Hap-H	Hap-H	Hap-C	Hap-A	CKX-D1a	TGW6-A1a	Cwi-A1a	Hap-L	H1g	Hap-A	Hap-1	Lr14+	Lr34-	Lr68-	Yr15-	Lr47-	Lr21-	Sr2-	Aallele	Tsn1-	Yr36-	Pch1-	Trident	AL1	Sr36/Pm6(-)	Wsm2-	Lr16-	Lr48-	Sr42+	Yr5-	Westonia type	Dreb-B1a	A2a	3Bb	PHS-	Sdr-B1b
32	Xinong 979	Founder parent	2000s	Third generation of St-2422/464	Xiaoyan 96/(St-2422/487)//Xinong 65///?	Hap-7A-1,2	A1b	B1a	GS2-A1b	Hap-2	Hap-4A-C	Hap-5D-C	GS-D1a	Hap-H	Hap-H	Hap-C	Hap-A	CKX-D1b	TGW6-A1a	Cwi-A1a	Hap-L	H1g	Hap-A	Hap-1	Lr14+	Lr34-	Lr68-	Yr15-	Lr47-	Lr21-	Sr2-	Aallele	Tsn1+	Yr36-	Pch1-	Trident	AL1	Sr36/Pm6(-)	Wsm2-	Lr16-	Lr48-	Sr42-	Yr5-	Kauz type	Dreb-B1a	A2a	3Bb	PHS+	Sdr-B1a
33	Chuannong 16	Founder parent	2000s	/	87-422/Chuanyu 12	Hap-7A-3	A1a	B1b	GS2-A1a	Hap-1	Hap-4A-C	Hap-5D-C	GS-D1a	Hap-L	Hap-L	Hap-C	Hap-A	CKX-D1a	TGW6-A1b	Cwi-A1a	Hap-L	H1c	Hap-A	Heterozygous	Lr14+	Lr34+	Lr68-	Yr15+	Lr47+	Lr21-	sr2-	Aallele	Tsn1+	Yr36-	Pch1-	Trident	AL1	Sr36/Pm6(-)	Wsm2-	Lr16-	Lr48+	Sr42+	Yr5+	Westoniatype	Ta	A2a	3Bb	PHS+	Sdr-B1b
34	Shiluan 02-1	Founder parent	2000s	/	/	Hap-7A-1,2	A1b	B1a	GS2-A1b	Hap-2	Hap-4A-C	Hap-5D-G	GS-D1a	Hap-H	Hap-L	Hap-C	Hap-A	CKX-D1a	TGW6-A1a	Cwi-A1a	Hap-L	H1c	Hap-G	others	Lr14-	Lr34+	Lr68-	Yr15-	Lr47+	Lr21-	sr2-	Aallele	Tsn1+	Yr36-	Pch1-	Trident	AL1	Sr36/Pm6(-)	Wsm2-	Lr16-	Lr48+	Sr42-	Yr5+	Westoniatype	Heterozygous	A2a	3Bb	PHS-	Heterozygous
35	Zhengmai 366	Founder parent	2000s	Second generation of St-2422/464	Yumai 47/PH82-2-2	Hap-7A-3	A1b	B1b	GS2-A1b	Hap-2	Hap-4A-T	Hap-5D-C	GS-D1a	Hap-H	Hap-L	Hap-C	Hap-A	CKX-D1a	TGW6-A1a	Cwi-A1a	Hap-H	H1c	Hap-A	Hap-1	Lr14+	Lr34-	Lr68-	Yr15+	Lr47-	Lr21-	Sr2-	Aallele	Tsn1+	Yr36-	Pch1+	Trident	AL1	Sr36/Pm6(-)	Wsm2-	Lr16-	Lr48-	Sr42-	Yr5+	Kauz type	Dreb-B1a	A2a	3Bb	PHS+	Sdr-B1b
36	Zhoumai 16	Founder parent	2000s	Fifth generation of Abbondanza	Neixiang 185/Zhoumai 9	Hap-7A-1,2	A1a	Heterozygous	GS2-A1b	Hap-2	Hap-4A-C	Hap-5D-C	GS-D1a	Hap-L	Hap-H	Hap-C	Hap-G	CKX-D1a	TGW6-A1a	Cwi-A1a	Hap-L	H1g	Hap-A	Hap-1	Lr14-	Lr34-	Lr68-	Yr15-	Lr47-	Lr21-	Sr2-	Aallele	Tsn1-	Yr36-	Pch1-	Trident	AL1	Sr36/Pm6(-)	Wsm2-	Lr16-	Lr48-	Sr42-	Yr5+	Westonia type	Dreb-B1a	A2a	3Ba	PHS+	Sdr-B1b
37	Zhoumai 18	Founder parent	2000s	Fifth generation of Abbondanza	Neixiang 185/Zhoumai 9	Hap-7A-3	A1b	B1a	GS2-A1a	Hap-1	Hap-4A-T	Hap-5D-C	GS-D1b	Hap-L	Hap-H	Hap-T	Hap-G	CKX-D1b	TGW6-A1a	Cwi-A1a	Hap-L	H1g	Hap-A	Hap-1	Lr14+	lr34-	Lr68-	Yr15-	Lr47-	Lr21-	sr2-	N allele	Tsn1-	Yr36-	Pch1-	Heterozygous	AL1	Sr36/Pm6(+)	Wsm2-	Lr16-	Lr48-	Sr42-	Yr5-	Kauz type	Dreb-B1b	A2a	3Ba	PHS+	Sdr-B1b
38	Gaocheng 8901	Founder parent	2000s	/	/	Hap-7A-1, 2	A1a	B1a	GS2-A1b	Hap-2	Hap-4A-C	Hap-5D-C	GS-D1a	Hap-H	Hap-H	Hap-C	Hap-A	CKX-D1b	TGW6-A1a	Cwi-A1a	Hap-L	H1g	Hap-G	others	Lr14-	Lr34-	Lr68-	Yr15-	Lr47+	Lr21-	sr2-	N allele	Tsn1+	Yr36-	Pch1-	Trident	AL1	Sr36/Pm6(-)	Wsm2-	Lr16-	Lr48-	Sr42+	Yr5+	Kauz type	Dreb-B1b	A2a	3Bb	PHS-	Sdr-B1b
39	Zhoumai 22	Founder parent	2000s	/	/	Hap-7A-3	A1b	B1a	GS2-A1b	Hap-2	Hap-4A-C	Hap-5D-C	GS-D1a	Hap-L	Hap-H	Hap-C	Hap-A	CKX-D1b	TGW6-A1a	Cwi-A1a	Hap-L	H1g	Hap-A	Hap-1	Lr14-	Lr34-	Lr68-	Yr15-	Lr47-	Lr21-	Sr2-	Aallele	Tsn1+	Yr36-	Pch1-	Trident	AL2	Sr36/Pm6(-)	Wsm2-	Lr16-	Lr48-	Sr42-	Yr5-	Kauz type	Dreb-B1b	A2a	3Ba	PHS+	Sdr-B1b
40	Bainong AK58	Founder parent	2000s	/	Zhengzhou 8960/Yumai 49	Hap-7A-1,2	A1b	Heterozygous	GS2-A1b	Hap-2	Hap-4A-C	Hap-5D-C	GS-D1a	Hap-L	Hap-H	Hap-C	Hap-G	CKX-D1b	TGW6-A1a	Cwi-A1a	Hap-L	H1g	Hap-A	Hap-1	Lr14+	Lr34-	Lr68-	Yr15-	Lr47-	Lr21-	Sr2-	Aallele	Tsn1+	Yr36-	Pch1-	Trident	AL1	Sr36/Pm6(-)	Wsm2-	Lr16-	Lr48-	Sr42-	Yr5+	Kauz type	Dreb-B1b	A2a	3Bb	PHS-	Sdr-B1b
41	Bima 1	Widely grown cultivar	1950s	/	Mazhamai/Quality	Hap-7A-3	A1a	B1a	GS2-A1b	Hap-2	Hap-4A-C	Hap-5D-C	GS-D1a	Hap-L	Hap-H	Hap-C	Hap-A	CKX-D1a	TGW6-A1b	Cwi-A1a	Hap-L	H1g	Hap-G	Hap-1	Lr14-	Lr34-	Lr68-	Yr15-	Lr47-	Lr21-	Sr2-	Aallele	Tsn1-	Yr36-	Pch1-	Trident	AL1	Sr36/Pm6(-)	Wsm2+	Lr16-	Lr48-	Sr42+	Yr5-	Kauz type	Dreb-B1b	A2a	3Bb	PHS+	Sdr-B1b
42	CI12203	Widely grown cultivar	1950s	/	Merit/Thatcher	Hap-7A-1,2	A1b	B1a	GS2-A1b	Hap-2	Hap-4A-C	Hap-5D-C	GS-D1a	Hap-L	Hap-H	Hap-C	Hap-A	CKX-D1a	TGW6-A1a	Cwi-A1a	Hap-L	H1g	Hap-G	others	Lr14-	Lr34+	Lr68-	Yr15+	Lr47-	Lr21-	Sr2-	Aallele	Tsn1-	Yr36-	Pch1-	Trident	AL1	Sr36/Pm6(-)	Wsm2-	Lr16-	Lr48-	Sr42-	Yr5-	Westonia type	Dreb-B1b	A2a	3Bb	PHS+	Sdr-B1b
43	Neixiang 5	Widely grown cultivar	1960s	/	Mix(Baihuomai+Quality+Baimengmai)/Mentana	Hap-7A-1,2	A1b	B1a	GS2-A1b	Hap-2	Hap-4A-C	Hap-5D-C	GS-D1a	Hap-L	Hap-H	Hap-C	Hap-G	CKX-D1a	TGW6-A1a	Cwi-A1a	Hap-L	H1g	Hap-G	Hap-1	Lr14+	Lr34-	Lr68-	Yr15-	Lr47-	Lr21-	Sr2-	Aallele	Tsn1-	Yr36-	Pch1-	Trident	AL1	Sr36/Pm6(-)	Wsm2-	Lr16-	Lr48-	Sr42-	Yr5+	Kauz type	Dreb-B1a	A2a	3Bb	PHS+	Sdr-B1b
44	Jinan 2	Widely grown cultivar	1960s	/	Early Premium/Bima 4	Hap-7A-1,2	A1a	B1b	GS2-A1a	Hap-2	Hap-4A-C	Hap-5D-C	GS-D1a	Hap-L	Hap-H	Hap-C	Hap-A	CKX-D1b	TGW6-A1a	Cwi-A1a	Hap-L	H1g	Hap-A	Hap-1	Lr14-	Lr34-	Lr68-	Yr15-	Lr47-	Lr21-	Sr2-	Aallele	Tsn1+	Yr36-	Pch1-	Trident	AL1	Sr36/Pm6(-)	Wsm2-	Lr16-	Lr48-	Sr42+	Yr5+	Kauz type	Dreb-B1a	A2a	3Bb	PHS+	Sdr-B1b
45	Shijiazhuang 54	Widely grown cultivar	1960s	/	Early Premium/Bima 4	Hap-7A-1,2	A1b	B1b	GS2-A1b	Hap-2	Hap-4A-C	Hap-5D-C	GS-D1a	Hap-L	Hap-H	Hap-T	Hap-A	CKX-D1b	TGW6-A1b	Cwi-A1a	Hap-L	H1c	Hap-A	Hap-1	Lr14-	Lr34-	Lr68-	Yr15-	Lr47-	Lr21-	Sr2-	Aallele	Tsn1-	Yr36-	Pch1-	Trident	AL1	Sr36/Pm6(-)	Wsm2-	Lr16-	Lr48-	Sr42-	Yr5+	Westonia type	Dreb-B1b	A2a	3Ba	PHS-	Sdr-B1b
46	Xuzhou 14	Widely grown cultivar	1960s	/	/	Hap-7A-1,2	A1b	B1b	GS2-A1a	Hap-2	Hap-4A-C	Hap-5D-C	GS-D1a	Hap-L	Hap-H	Hap-T	Hap-G	CKX-D1a	TGW6-A1b	Cwi-A1a	Hap-L	H1g	Hap-G	others	Lr14-	Heterozygous	Lr68-	Yr15-	Lr47-	Lr21-	Sr2-	Aallele	Tsn1-	Yr36+	Pch1-	Trident	AL1	Sr36/Pm6(-)	Wsm2+	Lr16-	Lr48-	Sr42-	Yr5+	Westonia type	Dreb-B1b	A2a	3Ba	PHS+	Sdr-B1a
47	Ganmai 8	Widely grown cultivar	1970s	First generation of Abbondanza	Abbondanza/Wuyimai	Heterozygous	A1b	B1a	GS2-A1b	Hap-2	Hap-4A-C	Hap-5D-C	GS-D1a	Hap-H	Hap-H	Hap-T	Hap-A	CKX-D1a	TGW6-A1a	Cwi-A1a	Hap-L	H1g	Hap-A	others	Lr14+	lr34-	Lr68+	Yr15-	Lr47-	Lr21-	sr2-	A allele	Tsn1+	Yr36-	Pch1-	Trident	AL1	Sr36/Pm6(+)	Wsm2-	Lr16-	Lr48-	Sr42-	Yr5+	Westonia type	Dreb-B1a	A2a	3Bb	PHS+	Sdr-B1a
48	Fengchan 3	Widely grown cultivar	1970s	/	/	Hap-7A-1,2	A1b	B1b	GS2-A1b	Hap-2	Hap-4A-C	Hap-5D-C	GS-D1a	Hap-H	Hap-H	Hap-T	Hap-G	CKX-D1b	TGW6-A1b	Cwi-A1a	Hap-H	H1c	Hap-G	others	Lr14-	Lr34+	Lr68-	Yr15-	Lr47-	Lr21-	Sr2-	Aallele	Tsn1-	Yr36-	Pch1-	Trident	AL1	Sr36/Pm6(-)	Wsm2-	Lr16-	Lr48-	Sr42-	Yr5+	Westonia type	Dreb-B1b	A2a	3Bb	PHS+	Sdr-B1a
49	Taishan 1	Widely grown cultivar	1970s	/	Cкopocπeπкa JI-1/Bima 4//Orofen	Hap-7A-3	A1b	B1a	GS2-A1b	Hap-2	Hap-4A-C	Hap-5D-C	GS-D1a	Hap-L	Hap-H	Hap-C	Hap-A	CKX-D1a	TGW6-A1a	Cwi-A1a	Hap-L	H1g	Hap-A	Hap-1	Lr14-	Lr34-	Lr68-	Yr15-	Lr47-	Lr21-	Sr2-	Aallele	Tsn1-	Yr36-	Pch1-	Trident	AL1	Sr36/Pm6(-)	Wsm2-	Lr16-	Lr48-	Sr42-	Yr5+	Kauz type	Dreb-B1b	A2a	3Bb	PHS-	Sdr-B1b
50	Bonong 7023	Widely grown cultivar	1970s	/	(S) Funo	Hap-7A-1,2	A1b	B1b	GS2-A1b	Hap-1	Hap-4A-C	Hap-5D-C	GS-D1a	Hap-H	Hap-H	Hap-C	Hap-A	CKX-D1b	TGW6-A1b	Cwi-A1a	Hap-L	H1g	Hap-A	Hap-1	Lr14+	Lr34-	Lr68-	Yr15+	Lr47-	Lr21-	Sr2-	Aallele	Tsn1-	Yr36-	Pch1-	Trident	AL1	Sr36/Pm6(-)	Wsm2-	Lr16-	Lr48-	Sr42-	Yr5+	Westonia type	Dreb-B1a	A2a	3Ba	PHS+	Sdr-B1a
51	Jinan 9	Widely grown cultivar	1970s	/	/	Hap-7A-1,2	A1a	B1b	GS2-A1b	Hap-2	Hap-4A-C	Hap-5D-C	GS-D1a	Hap-L	Hap-H	Hap-C	Hap-G	CKX-D1b	TGW6-A1a	Cwi-A1a	Hap-L	H1g	Hap-G	others	Lr14-	Lr34-	Lr68-	Yr15-	Lr47-	Lr21-	Sr2-	Aallele	Tsn1-	Yr36-	Pch1-	Trident	AL1	Sr36/Pm6(+)	Wsm2+	Lr16-	Lr48-	Sr42-	Yr5+	Westonia type	Dreb-B1a	A2a	3Bb	PHS-	Sdr-B1b
52	St-1472/506	Widely grown cultivar	1970s	/	San Pastore/Mara	Hap-7A-3	A1b	B1a	GS2-A1b	Hap-2	Hap-4A-C	Hap-5D-C	GS-D1a	Hap-H	Hap-H	Hap-C	Hap-A	CKX-D1b	TGW6-A1a	Cwi-A1a	Hap-L	H1g	Hap-A	Hap-1	Lr14+	Lr34+	Lr68-	Yr15-	Lr47-	Lr21-	Sr2-	Aallele	Tsn1+	Yr36-	Pch1-	Trident	AL1	Sr36/Pm6(-)	Wsm2-	Lr16-	Lr48-	Sr42-	Yr5+	Westonia type	Dreb-B1a	A2a	3Bb	PHS+	Sdr-B1a
53	Ningchun 4	Widely grown cultivar	1970s	Second generation of Abbondanza	Hongtu/Sonora 64	Hap-7A-1, 2	A1a	B1a	GS2-A1b	Hap-2	Hap-4A-T	Hap-5D-C	GS-D1b	Hap-L	Hap-H	Hap-T	Hap-G	CKX-D1b	TGW6-A1a	Cwi-A1a	Hap-L	H1g	Hap-G	Hap-1	Lr14-	lr34-	Lr68-	Yr15-	Lr47-	Lr21-	sr2-	A allele	Tsn1-	Yr36-	Pch1-	Trident	Heterozygous	Sr36/Pm6(+)	Wsm2-	Lr16-	Lr48-	Sr42-	Yr5+	Westonia type	Dreb-B1b	A2a	3Ba	PHS-	Sdr-B1b
54	Jinan 13	Widely grown cultivar	1980s	Second generation of Abbondanza	Orofen White//Huixianhong/Abbondanza	Hap-7A-3	A1b	B1a	GS2-A1b	Hap-2	Hap-4A-C	Hap-5D-C	GS-D1a	Hap-L	Hap-H	Hap-T	Hap-G	CKX-D1a	TGW6-A1a	Cwi-A1a	Hap-L	H1g	Hap-A	Hap-1	Lr14+	lr34-	Lr68+	Yr15-	Lr47-	Lr21-	sr2-	N allele	Tsn1-	Yr36-	Pch1-	Trident	AL1	Sr36/Pm6(+)	Wsm2+	Lr16-	Lr48-	Sr42-	Yr5+	Westonia type	Dreb-B1a	A2a	3Ba	PHS+	Sdr-B1b
55	Yumai 7	Widely grown cultivar	1980s	Third generation of St-2422/464	Shanqianmai/Yanshi 4	Hap-7A-1, 2	A1b	B1a	GS2-A1a	Hap-2	Hap-4A-C	Hap-5D-C	GS-D1a	Hap-H	Hap-H	Hap-T	Hap-A	CKX-D1b	TGW6-A1a	Cwi-A1a	Hap-L	H1g	Hap-G	others	Lr14-	lr34-	Lr68+	Yr15-	Lr47-	Lr21-	sr2-	A allele	Tsn1-	Yr36+	Pch1-	Trident	AL1	Sr36/Pm6(+)	Wsm2-	Lr16-	Lr48-	Sr42-	Yr5-	Westonia type	Dreb-B1b	A2a	3Ba	PHS+	Sdr-B1a
56	Mianyang 11	Widely grown cultivar	1980s	/	70-5858/Fan 6	Hap-7A-3	A1b	B1a	GS2-A1a	Hap-2	Hap-4A-C	Hap-5D-C	GS-D1a	Hap-L	Hap-H	Hap-C	Hap-A	CKX-D1b	TGW6-A1b	Cwi-A1a	Hap-L	H1c	Hap-A	others	Lr14+	Lr34-	Lr68-	Yr15-	Lr47-	Lr21-	Sr2-	Aallele	Tsn1+	Yr36-	Pch1-	Trident	AL1	Sr36/Pm6(-)	Wsm2-	Lr16-	Lr48-	Sr42+	Yr5+	Westonia type	Dreb-B1a	A2a	3Bb	PHS+	Sdr-B1a
57	Mianyang 15	Widely grown cultivar	1980s	/	/	Heterozygous	A1a	B1a	GS2-A1b	Hap-2	Hap-4A-C	Hap-5D-C	GS-D1a	Hap-H	Hap-L	Hap-C	Hap-A	CKX-D1a	TGW6-A1b	Cwi-A1a	Hap-L	H1g	Hap-A	others	Lr14+	Lr34-	Lr68-	Yr15-	Lr47-	Lr21-	Sr2-	Aallele	Tsn1-	Yr36-	Pch1-	Trident	AL1	Sr36/Pm6(-)	Wsm2-	Lr16-	Lr48-	Sr42-	Yr5-	Westonia type	Dreb-B1a	Heterozygous	3Bb	PHS+	Sdr-B1a
58	Shannongfu 63	Widely grown cultivar	1980s	/	Orofen/Youbao	Hap-7A-3	A1b	B1b	GS2-A1a	Hap-2	Hap-4A-C	Hap-5D-C	GS-D1a	Hap-L	Hap-H	Hap-C	Hap-A	CKX-D1b	TGW6-A1b	Cwi-A1a	Hap-L	H1c	Hap-A	Hap-1	Lr14+	Lr34-	Lr68-	Yr15-	Lr47-	Lr21-	Sr2-	Aallele	Tsn1-	Yr36-	Pch1-	Trident	AL1	Sr36/Pm6(-)	Wsm2-	Lr16-	Lr48-	Sr42-	Yr5+	Westonia type	Dreb-B1a	A2a	3Bb	PHS+	Sdr-B1b
59	Een 1	Widely grown cultivar	1980s	Fourth generation of St-2422/464	Lovrin-10/zhengzhou-761//Sumai 3	Hap-7A-3	A1a	B1a	GS2-A1b	Hap-2	Hap-4A-C	Hap-5D-C	GS-D1b	Hap-H	Hap-H	Hap-T	Hap-A	CKX-D1a	TGW6-A1b	Cwi-A1a	Hap-L	H1g	Hap-A	others	Lr14-	lr34-	Lr68+	Yr15+	Lr47-	Lr21-	sr2-	A allele	Tsn1-	Yr36-	Pch1-	Trident	AL1	Sr36/Pm6(+)	Wsm2-	Heterozygous	Lr48-	Sr42-	Heterozygous	Kauz type	Dreb-B1b	A2a	3Ba	PHS+	Sdr-B1b
60	Shaannong 7859	Widely grown cultivar	1980s	Third generation of Abbondanza	Shanqianmai//Mara/Abbondanza/3/Xibulai//Fengchan 3/82（9）2-1	Hap-7A-1, 2	A1b	B1a	GS2-A1b	Hap-2	Hap-4A-C	Hap-5D-C	GS-D1a	Hap-H	Hap-H	Hap-T	Hap-A	CKX-D1b	TGW6-A1b	Cwi-A1a	Hap-L	H1g	Hap-A	others	Lr14+	lr34-	Lr68-	Yr15-	Lr47-	Lr21-	sr2-	A allele	Tsn1+	Yr36-	Pch1+	Trident	AL1	Sr36/Pm6(+)	Wsm2-	Lr16+	Lr48-	Sr42-	Heterozygous	Kauz type	Dreb-B1b	A2a	3Ba	PHS-	Sdr-B1a
61	Yangmai 5	Widely grown cultivar	1980s	First generation of St-2422/464	Mentana/Triumph//(St-1472/506)	Hap-7A-3	A1b	B1a	GS2-A1b	Hap-2	Hap-4A-C	Hap-5D-C	GS-D1a	Hap-H	Hap-H	Hap-T	Hap-G	CKX-D1b	TGW6-A1a	Cwi-A1a	Hap-L	H1g	Hap-A	others	Lr14-	lr34-	Lr68-	Yr15-	Lr47-	Lr21-	sr2-	A allele	Tsn1+	Yr36-	Pch1-	Trident	AL1	Sr36/Pm6(+)	Wsm2-	Lr16+	Lr48-	Sr42-	Yr5-	Westonia type	Dreb-B1a	A2a	3Ba	PHS+	Sdr-B1a
62	Xinkehan 9	Widely grown cultivar	1980s	/	(95-Xuan-1/918)//Xinong 2611	Hap-7A-1,2	A1b	B1a	GS2-A1b	Hap-2	Hap-4A-T	Hap-5D-C	GS-D1a	Hap-L	Hap-H	Hap-T	Hap-A	CKX-D1a	TGW6-A1a	Cwi-A1a	Hap-H	H1g	Hap-A	others	Lr14+	Lr34+	Lr68-	Yr15-	Lr47-	Lr21-	Sr2-	Aallele	Tsn1+	Yr36+	Pch1-	Trident	AL1	Sr36/Pm6(-)	Wsm2-	Lr16+	Lr48-	Sr42+	Yr5+	Westonia type	Dreb-B1a	A2a	3Ba	PHS-	Sdr-B1b
63	Jimai 26	Widely grown cultivar	1980s	Fourth generation of Abbondanza	Aiganzao//Lovrin 10//Jinfeng 1	Hap-7A-1, 2	A1a	B1b	GS2-A1b	Hap-1	Hap-4A-C	Hap-5D-C	GS-D1a	Hap-L	Hap-H	Hap-C	Hap-G	CKX-D1a	TGW6-A1a	Cwi-A1a	Hap-H	H1g	Hap-A	others	Lr14+	lr34-	Lr68-	Yr15-	Lr47-	Lr21-	sr2-	A allele	Tsn1-	Yr36-	Pch1-	Trident	AL1	Sr36/Pm6(-)	Wsm2-	Lr16-	Lr48-	Sr42-	Yr5+	Kauz type	Dreb-B1b	A2a	3Ba	PHS-	Sdr-B1a
64	Jimai 30	Widely grown cultivar	1980s	/	78-3147/Shi 4414	Hap-7A-1,2	A1b	B1b	GS2-A1b	Hap-1	Hap-4A-T	Hap-5D-C	GS-D1b	Heterozygous	Hap-H	Hap-C	Hap-A	CKX-D1b	TGW6-A1a	Cwi-A1a	Hap-L	H1g	Hap-A	Hap-1	Lr14-	Lr34-	Lr68-	Yr15+	Lr47-	Lr21-	Sr2-	Aallele	Tsn1+	Yr36-	Pch1-	Trident	AL1	Sr36/Pm6(-)	Wsm2-	Lr16-	Lr48-	Sr42-	Yr5+	Westonia type	Dreb-B1b	A2a	3Bb	PHS+	Sdr-B1b
65	Yumai 13	Widely grown cultivar	1980s	/	Beijing 9612-2/Bainong 3217	Hap-7A-3	A1b	B1a	GS2-A1a	Hap-1	Hap-4A-T	Hap-5D-C	GS-D1a	Hap-L	Hap-H	Hap-C	Hap-A	CKX-D1b	TGW6-A1a	Cwi-A1a	Hap-L	H1g	Hap-G	others	Lr14+	Lr34-	Lr68+	NA	Lr47-	Lr21-	Sr2-	Aallele	Tsn1-	Yr36-	Pch1-	Trident	AL1	Sr36/Pm6(-)	Wsm2+	Lr16-	Lr48-	Sr42-	Yr5-	Kauz type	Dreb-B1b	A2a	3Bb	PHS-	Sdr-B1b
66	Xi'an 8	Widely grown cultivar	1980s	First generation of St-2422/464	Aiganzao/St-1472/506	Hap-7A-3	A1a	B1a	GS2-A1b	Hap-2	Hap-4A-C	Hap-5D-C	GS-D1b	Hap-L	Hap-H	Hap-T	Hap-A	CKX-D1b	TGW6-A1a	Cwi-A1a	Hap-L	H1g	Hap-A	Hap-1	Lr14+	lr34-	Lr68-	Yr15-	Lr47-	Lr21-	sr2-	A allele	Tsn1+	Yr36-	Heterozygous	Heterozygous	AL1	Sr36/Pm6(+)	Wsm2-	Lr16-	Lr48-	Sr42-	Yr5+	Westonia type	Dreb-B1a	A2a	3Ba	PHS+	Sdr-B1b
67	Mianyang 20	Widely grown cultivar	1980s	/	/	Hap-7A-3	A1b	B1a	GS2-A1b	Hap-2	Hap-4A-C	Hap-5D-C	GS-D1a	Hap-L	Hap-H	Hap-C	Hap-A	CKX-D1a	TGW6-A1b	Cwi-A1a	Hap-L	H1g	Hap-A	Hap-1	Lr14+	Lr34-	Lr68-	Yr15-	Lr47-	Lr21-	Sr2-	Aallele	Tsn1-	Yr36-	Pch1-	Trident	AL1	Sr36/Pm6(-)	Wsm2-	Lr16+	Lr48-	Sr42+	Yr5-	Westonia type	Dreb-B1a	A2a	3Bb	PHS+	Sdr-B1a
68	Chuanmai 22	Widely grown cultivar	1980s	/	Chuanmai 20/Mianyang 11	Hap-7A-1,2	A1a	B1a	GS2-A1b	Hap-2	Hap-4A-C	Hap-5D-C	GS-D1a	Hap-H	Hap-H	Hap-C	Hap-A	CKX-D1a	TGW6-A1b	Cwi-A1a	Hap-L	H1c	Hap-A	Hap-1	Lr14+	Lr34-	Lr68-	Heterozygous	Lr47-	Lr21-	Sr2-	Aallele	Tsn1-	Yr36+	Pch1-	Trident	AL2	Sr36/Pm6(+)	Wsm2-	Lr16-	Lr48-	Sr42-	Yr5+	Westonia type	Dreb-B1a	A2a	3Ba	PHS+	Sdr-B1a
69	Lumai 15	Widely grown cultivar	1990s	Fifth generation of Abbondanza	（Tal Yangmai 1×Aimengniu Ⅱ）×104-4	Hap-7A-3	A1a	B1a	GS2-A1b	Hap-2	Hap-4A-T	Hap-5D-C	GS-D1a	Hap-L	Hap-H	Hap-T	Hap-A	CKX-D1b	TGW6-A1a	Cwi-A1a	Hap-L	H1g	Hap-A	Hap-1	Lr14-	lr34-	Lr68-	Yr15-	Lr47-	Lr21-	sr2-	A allele	Tsn1+	Yr36-	Pch1-	Trident	AL1	Sr36/Pm6(+)	Wsm2-	Lr16+	Lr48-	Sr42-	Yr5-	Westonia type	Dreb-B1a	A2a	3Ba	PHS+	Sdr-B1b
70	Zhoumai 9	Widely grown cultivar	1990s	Fourth generation of St-2422/464	Bainong 791/Yumai 2//Lumai 1/Yanshi 4	Hap-7A-3	A1b	B1a	GS2-A1b	Hap-1	Hap-4A-T	Hap-5D-C	GS-D1b	Heterozygous	Hap-H	Hap-T	Hap-A	CKX-D1a	TGW6-A1a	Cwi-A1a	Hap-L	H1g	Hap-G	Hap-1	Lr14+	lr34-	Lr68-	Yr15-	Lr47-	Lr21-	sr2-	A allele	Tsn1+	Yr36-	Pch1-	Heterozygous	AL1	Sr36/Pm6(+)	Wsm2+	Lr16-	Lr48-	Sr42-	Yr5-	Kauz type	Dreb-B1a	A2a	3Bb	Heterozygous	Sdr-B1b
71	Yumai 41	Widely grown cultivar	1990s	Fifth generation of St-2422/464	394-A/Yumai 2	Hap-7A-3	A1b	B1a	GS2-A1a	Hap-2	Hap-4A-C	Hap-5D-C	GS-D1b	Hap-H	Hap-H	Hap-T	Hap-G	CKX-D1b	TGW6-A1a	Cwi-A1a	Hap-L	H1g	Hap-A	Hap-1	Lr14+	lr34-	Lr68-	Yr15-	Lr47-	Lr21-	sr2-	N allele	Tsn1+	Yr36-	Pch1-	Trident	AL1	Sr36/Pm6(+)	Wsm2-	Lr16-	Lr48-	Sr42-	Yr5+	Westonia type	Dreb-B1b	A2a	3Bb	PHS-	Sdr-B1b
72	Lumai 21	Widely grown cultivar	1990s	/	Yumai 2/Lumai 13	Hap-7A-1,2	A1a	B1a	GS2-A1a	Hap-2	Hap-4A-C	Hap-5D-C	GS-D1b	Hap-L	Hap-H	Hap-C	Hap-A	CKX-D1b	TGW6-A1a	Cwi-A1a	Hap-L	H1g	Hap-A	Hap-1	Lr14-	Lr34-	Lr68-	Yr15-	Lr47-	Lr21-	Sr2-	Aallele	Tsn1-	Yr36-	Pch1-	Molineux	AL1	Sr36/Pm6(-)	Wsm2+	Lr16-	Lr48-	Sr42-	Yr5+	Westonia type	Dreb-B1a	A2a	3Ba	PHS+	Sdr-B1b
73	Yangmai 158	Widely grown cultivar	1990s	First generation of St-2422/464	9-16/St-1472/506	Hap-7A-3	A1b	B1a	GS2-A1b	Hap-2	Hap-4A-T	Hap-5D-C	GS-D1a	Hap-H	Hap-H	Hap-T	Hap-A	CKX-D1b	TGW6-A1a	Cwi-A1a	Hap-L	H1g	Hap-G	Hap-1	Lr14-	lr34-	Lr68-	Yr15-	Lr47-	Lr21-	sr2-	N allele	Tsn1-	Yr36-	Pch1+	Trident	AL1	Sr36/Pm6(+)	Wsm2-	Lr16+	Lr48-	Sr42-	Yr5+	Westonia type	Dreb-B1a	A2a	3Ba	PHS+	Sdr-B1a
74	Mianyang 26	Widely grown cultivar	1990s	/	Mianyang 20/Chuanyu 9	Hap-7A-3	A1b	B1b	GS2-A1b	Hap-2	Hap-4A-C	Hap-5D-C	GS-D1a	Hap-H	Hap-H	Hap-C	Hap-G	CKX-D1a	TGW6-A1b	Cwi-A1a	Hap-L	H1c	Hap-A	others	Lr14-	Lr34-	Lr68-	Yr15-	Lr47-	Lr21-	Sr2-	Aallele	Tsn1+	Yr36-	Pch1-	Trident	AL1	Sr36/Pm6(-)	Wsm2-	Lr16+	Lr48-	Sr42+	Yr5-	Westonia type	Dreb-B1a	A2a	3Ba	PHS+	Sdr-B1a
75	Jimai 38	Widely grown cultivar	1990s	Fourth generation of Abbondanza	Zhi 4001/Shi 4212-1	Hap-7A-3	A1a	B1a	GS2-A1b	Hap-1	Hap-4A-C	Hap-5D-C	GS-D1a	Hap-H	Hap-H	Hap-C	Hap-G	CKX-D1a	TGW6-A1a	Cwi-A1a	Hap-H	H1g	Hap-A	others	Lr14+	lr34-	Lr68-	Yr15-	Lr47-	Lr21-	sr2-	A allele	Tsn1-	Yr36-	Heterozygous	Trident	AL1	Sr36/Pm6(+)	Wsm2-	Lr16-	Lr48-	Sr42-	Yr5+	Kauz type	Dreb-B1b	A2a	3Ba	PHS-	Sdr-B1b
76	Yumai 49	Widely grown cultivar	1990s	Fifth generation of St-2422/464	(S)Wen-2540	Hap-7A-3	A1b	B1a	GS2-A1a	Hap-2	Hap-4A-C	Hap-5D-C	GS-D1a	Hap-H	Hap-H	Hap-T	Hap-A	CKX-D1b	TGW6-A1a	Cwi-A1a	Hap-L	H1g	Hap-A	Hap-1	Lr14+	lr34-	Lr68-	Yr15-	Lr47-	Lr21-	sr2-	A allele	Tsn1+	Yr36-	Pch1-	Trident	AL1	Sr36/Pm6(+)	Wsm2-	Lr16-	Lr48-	Sr42-	Yr5+	Westonia type	Dreb-B1b	A2a	3Bb	PHS+	Sdr-B1b
77	Jinan 17	Widely grown cultivar	1990s	Fourth generation of Abbondanza	Shijiazhuang 54/Abbondanza//Saric F74///Linfen 5694////Lumai 13	Hap-7A-3	A1a	B1a	GS2-A1a	Hap-1	Hap-4A-C	Hap-5D-C	GS-D1a	Hap-H	Hap-H	Hap-T	Hap-A	CKX-D1b	TGW6-A1a	Cwi-A1a	Hap-L	H1g	Hap-A	others	Lr14+	lr34-	Lr68-	Yr15-	Lr47-	Lr21-	sr2-	A allele	Tsn1+	Yr36-	Heterozygous	Heterozygous	AL1	Sr36/Pm6(+)	Wsm2-	Lr16+	Lr48-	Sr42-	Yr5-	Westonia type	Dreb-B1a	A2a	3Ba	PHS+	Sdr-B1b
78	Gaoyou 503	Widely grown cultivar	1990s	/	/	Hap-7A-1,2	A1b	Heterozygous	GS2-A1a	Hap-2	Hap-4A-C	Hap-5D-C	GS-D1a	Hap-H	Hap-H	Hap-C	Hap-A	CKX-D1a	TGW6-A1a	Cwi-A1a	Hap-L	H1g	Hap-A	Hap-1	Lr14+	Lr34-	Lr68-	Yr15-	Lr47-	Lr21-	Sr2-	Aallele	Tsn1-	Yr36-	Pch1+	Trident	AL1	Sr36/Pm6(+)	Wsm2-	Lr16-	Lr48-	Sr42+	Yr5+	Kauz type	Dreb-B1a	A2a	3Bb	PHS+	Sdr-B1a
79	Yumai 17	Widely grown cultivar	1990s	Second generation of St-2422/464	Yanda 7406//(St-2422/464)/Neixiang 5	Hap-7A-3	A1b	B1a	GS2-A1a	Hap-2	Hap-4A-T	Hap-5D-C	GS-D1a	Hap-H	Hap-H	Hap-T	Hap-A	CKX-D1a	TGW6-A1a	Cwi-A1a	Hap-L	H1g	Hap-A	Hap-1	Lr14-	lr34-	Lr68-	Yr15-	Lr47-	Lr21-	sr2-	A allele	Tsn1+	Yr36-	Pch1-	Trident	AL1	Sr36/Pm6(+)	Wsm2-	Lr16-	Lr48-	Sr42-	Yr5+	Kauz type	Dreb-B1b	A2a	3Bb	PHS+	Sdr-B1a
80	Jinan 16	Widely grown cultivar	1990s	Fourth generation of Abbondanza	Aimengniu Ⅴ/Tal Shannongfu 63	Hap-7A-1, 2	A1b	B1a	GS2-A1b	Hap-1	Hap-4A-C	Hap-5D-C	GS-D1a	Hap-L	Hap-L	Hap-T	Hap-A	CKX-D1a	TGW6-A1a	Cwi-A1a	Hap-L	H1g	Heterozygous	Heterozygous	Lr14-	lr34-	Lr68+	Yr15+	Lr47-	Lr21-	sr2-	A allele	Tsn1+	Yr36-	Pch1-	Trident	AL1	Sr36/Pm6(+)	Wsm2-	Lr16-	Lr48-	Sr42-	Yr5-	Kauz type	Dreb-B1a	A2a	3Bb	PHS+	Sdr-B1b
81	Jimai 20	Widely grown cultivar	2000s	/	Lu 884187/Lumai 14	Hap-7A-3	A1b	B1a	GS2-A1b	Hap-2	Hap-4A-C	Hap-5D-C	GS-D1a	Hap-L	Hap-H	Hap-C	Hap-A	CKX-D1a	TGW6-A1a	Cwi-A1a	Hap-L	H1g	Hap-A	Hap-1	Lr14-	Lr34-	Lr68-	Yr15-	Lr47-	Lr21-	Sr2-	Aallele	Tsn1-	Yr36-	Pch1+	Trident	AL1	Sr36/Pm6(-)	Wsm2-	Lr16+	Lr48-	Sr42+	Yr5+	Westonia type	Dreb-B1a	A2a	3Ba	PHS+	Sdr-B1b
82	Handan 6172	Widely grown cultivar	2000s	/	/	Hap-7A-1,2	A1a	B1b	GS2-A1a	Hap-2	Heterozygous	Hap-5D-C	GS-D1a	Hap-L	Hap-H	Hap-C	Hap-A	CKX-D1a	TGW6-A1a	Cwi-A1a	Hap-L	H1g	Hap-A	others	Lr14+	Lr34-	Lr68+	Yr15+	Lr47-	Lr21-	Sr2-	Aallele	Tsn1+	Yr36-	Pch1-	Trident	AL1	Sr36/Pm6(-)	Wsm2-	Lr16-	Lr48-	Sr42-	Yr5+	Westonia type	Dreb-B1b	A2a	3Bb	PHS+	Sdr-B1b
83	Yanzhan 4110	Widely grown cultivar	2000s	/	89(35)-14/Yumai 18	Hap-7A-1,2	A1b	B1a	GS2-A1a	Hap-2	Hap-4A-C	Hap-5D-C	GS-D1b	Hap-H	Hap-H	Hap-C	Hap-A	CKX-D1b	TGW6-A1a	Cwi-A1a	Hap-L	H1c	Hap-A	Hap-1	Lr14+	Lr34-	Lr68-	Yr15-	Lr47-	Lr21-	Sr2-	Aallele	Tsn1-	Yr36-	Pch1-	Trident	AL1	Sr36/Pm6(-)	Wsm2-	Lr16-	Lr48-	Sr42-	Yr5-	Kauz type	Dreb-B1a	A2a	3Bb	PHS+	Sdr-B1a
84	Huaimai 20	Widely grown cultivar	2000s	/	Yan 1604/Yumai 13	Hap-7A-1,2	A1b	B1a	GS2-A1b	Hap-2	Hap-4A-C	Hap-5D-C	GS-D1a	Hap-L	Hap-H	Hap-C	Hap-A	CKX-D1b	TGW6-A1a	Cwi-A1a	Hap-L	H1g	Hap-A	Hap-1	Lr14-	Lr34-	Lr68+	Yr15-	Lr47-	Lr21-	Sr2-	Aallele	Tsn1+	Yr36-	Pch1-	Trident	AL1	Sr36/Pm6(-)	Wsm2-	Lr16-	Lr48-	Sr42-	Yr5-	Westonia type	Dreb-B1a	A2a	3Bb	PHS+	Sdr-B1b
85	Hengguan 35	Widely grown cultivar	2000s	/	Heng 87-4263/Heng-84-Guan- 749	Hap-7A-3	A1a	B1b	GS2-A1a	Hap-2	Hap-4A-T	Hap-5D-C	GS-D1b	Hap-L	Hap-H	Hap-C	Hap-G	CKX-D1b	TGW6-A1a	Cwi-A1a	Hap-H	H1g	Hap-G	others	Lr14-	Lr34-	Lr68-	Yr15-	Lr47-	Lr21-	Sr2-	Aallele	Tsn1-	Yr36-	Pch1-	Trident	AL1	Sr36/Pm6(-)	Wsm2-	Lr16-	Lr48-	Sr42-	Yr5+	Kauz type	Dreb-B1a	A2a	3Ba	PHS-	Sdr-B1b
86	Yannong 19	Widely grown cultivar	2000s	/	/	Hap-7A-3	A1b	B1a	GS2-A1b	Hap-2	Heterozygous	Hap-5D-C	GS-D1a	Hap-L	Hap-L	Hap-C	Hap-A	CKX-D1b	TGW6-A1a	Cwi-A1a	Hap-L	H1g	Hap-A	others	Lr14-	Lr34-	Lr68-	Yr15-	Lr47-	Lr21-	Sr2-	Aallele	Tsn1+	Yr36-	Pch1-	Trident	AL1	Sr36/Pm6(-)	Wsm2-	Lr16+	Lr48-	Sr42-	Yr5-	Kauz type	Dreb-B1a	A2a	3Ba	PHS+	Sdr-B1b
87	Jimai 19	Widely grown cultivar	2000s	Fourth generation of Abbondanza	Lumai 13/Linfen 5064	Hap-7A-1, 2	A1a	B1a	GS2-A1a	Hap-2	Hap-4A-C	Hap-5D-C	GS-D1a	Hap-L	Heterozygous	Hap-T	NA	CKX-D1b	TGW6-A1a	Cwi-A1a	Hap-L	H1g	Hap-G	Hap-1	Lr14+	lr34-	Heterozygous	Yr15-	Lr47-	Lr21-	sr2-	A allele	Tsn1+	Yr36 −	Pch1-	Molineux	AL1	Sr36/Pm6(-)	Wsm2-	Lr16+	Lr48-	Sr42-	Yr5-	Westonia type	Dreb-B1a	A2a	3Ba	PHS+	Sdr-B1b
88	Chuanmai 10	/	/	Sibling line of Abbondanza	Fontarronco/Autonomia	Hap-7A-1, 2	A1b	B1b	GS2-A1b	Hap-2	Hap-4A-C	Hap-5D-C	GS-D1b	Hap-L	Hap-L	Hap-T	Hap-G	CKX-D1b	TGW6-A1b	Cwi-A1a	Hap-L	H1g	Hap-A	Hap-1	Lr14-	lr34-	Lr68-	Yr15+	Lr47-	Lr21-	sr2-	A allele	Tsn1+	Yr36-	Pch1-	Molineux	AL1	Sr36/Pm6(+)	Wsm2-	Lr16-	Lr48-	Sr42-	Yr5+	Westonia type	Dreb-B1a	A2a	3Ba	PHS+	Sdr-B1b
89	Ganmai 39	/	/	Sibling line of Abbondanza	Fontarronco/Autonomia	Hap-7A-3	A1b	B1b	GS2-A1b	Hap-2	Hap-4A-C	Hap-5D-C	GS-D1a	Hap-L	Hap-H	Hap-T	Hap-A	CKX-D1b	TGW6-A1a	Cwi-A1a	Hap-H	H1g	Hap-A	Heterozygous	Lr14+	lr34-	Lr68-	Yr15-	Lr47-	Lr21-	sr2-	NA	Tsn1+	Yr36-	Pch1-	Trident	AL1	Sr36/Pm6(+)	Wsm2-	Lr16-	Lr48-	Sr42-	Yr5-	Kauz type	Dreb-B1a	A2a	3Bb	PHS+	Sdr-B1b
90	Ganchun 11	/	/	First generation of Abbondanza	Abbondanza/Wuyimai	Hap-7A-3	A1b	B1a	GS2-A1b	Hap-2	Hap-4A-C	Hap-5D-C	GS-D1b	Hap-H	Hap-H	Hap-T	Hap-A	CKX-D1a	TGW6-A1a	Cwi-A1a	Hap-L	H1g	Hap-A	others	Lr14-	lr34-	Lr68+	Yr15-	Lr47-	Lr21-	sr2-	A allele	Tsn1+	Yr36-	Pch1-	Molineux	AL1	Sr36/Pm6(-)	Wsm2-	Lr16-	Lr48-	Sr42-	Yr5+	Westonia type	Dreb-B1a	A2a	3Bb	PHS+	Sdr-B1a
91	Doudi 1	/	/	First generation of Abbondanza	Abbondanza/Quality	Hap-7A-1, 2	A1b	B1b	GS2-A1b	Hap-1	Hap-4A-C	Hap-5D-C	GS-D1a	Hap-L	Hap-H	Hap-T	Hap-A	CKX-D1b	TGW6-A1a	Cwi-A1a	Hap-L	H1g	Hap-A	Hap-1	Lr14+	lr34-	Lr68-	Yr15-	Lr47-	Lr21-	sr2-	A allele	Tsn1+	Yr36-	Pch1-	Trident	AL1	Sr36/Pm6(-)	Wsm2-	Lr16-	Lr48-	Sr42-	Yr5+	Westonia type	Dreb-B1a	A2a	3Ba	PHS-	Sdr-B1b
92	Zhangchun 9	/	/	First generation of Abbondanza	Minxuan 116/Abbondanza	Hap-7A-3	A1b	B1a	GS2-A1b	Hap-2	Hap-4A-C	Hap-5D-C	GS-D1a	Hap-L	Hap-H	Hap-T	Hap-A	CKX-D1a	TGW6-A1b	Cwi-A1a	Hap-L	H1g	Hap-A	NA	Lr14-	lr34-	Lr68+	Yr15-	Lr47-	Lr21-	sr2-	A allele	Tsn1+	Yr36-	Pch1-	Trident	AL1	Sr36/Pm6(-)	Wsm2-	Lr16+	Lr48-	Sr42-	Yr5-	Westonia type	Dreb-B1a	A2a	3Ba	PHS+	Sdr-B1b
93	Weichun 1	/	/	First generation of Abbondanza	Jin 2148/Abbondanza(Secondary radiation derivative)	Hap-7A-1, 2	A1b	B1b	GS2-A1b	Hap-2	Hap-4A-C	Hap-5D-C	GS-D1a	Hap-H	Hap-H	Hap-T	Hap-A	CKX-D1a	TGW6-A1b	Cwi-A1a	Hap-L	H1g	Hap-A	Hap-1	Lr14-	lr34-	Lr68-	Yr15-	Lr47-	Lr21-	sr2-	A allele	Tsn1+	Yr36-	Pch1-	Trident	AL1	Sr36/Pm6(-)	Wsm2+	Lr16-	Lr48-	Sr42-	Yr5+	Heterozygous	Dreb-B1a	A2a	3Ba	PHS+	Sdr-B1a
94	Abbondanza Red	/	/	First generation of Abbondanza	Abbondanza/Hongguangtou	Hap-7A-1, 2	A1b	B1b	GS2-A1a	Hap-2	Hap-4A-C	Hap-5D-C	Heterozygous	Hap-L	Hap-H	Hap-T	Hap-A	CKX-D1b	TGW6-A1a	Cwi-A1a	Hap-L	H1g	Hap-G	others	Heterozygous	lr34-	Lr68-	Yr15-	Lr47-	Lr21-	sr2-	A allele	Tsn1+	Yr36+	Pch1-	Trident	AL1	Sr36/Pm6(-)	Wsm2-	Lr16-	Lr48-	Sr42-	Yr5+	Westonia type	Dreb-B1a	A2a	3Bb	PHS+	Sdr-B1b
95	Dingxi 3	/	/	First generation of Abbondanza	CI 12203/Abbondanza	Hap-7A-3	A1b	B1a	GS2-A1b	Hap-2	Hap-4A-C	Hap-5D-C	GS-D1a	Hap-L	Hap-H	Hap-T	Hap-A	CKX-D1a	TGW6-A1a	Cwi-A1a	Hap-L	H1g	Hap-G	Hap-1	Heterozygous	lr34-	Lr68-	Yr15+	Lr47-	Lr21-	sr2-	A allele	Tsn1+	Yr36-	Pch1-	Trident	AL1	Sr36/Pm6(-)	Wsm2-	Lr16-	Lr48-	Sr42-	Yr5+	Westonia type	Dreb-B1b	A2a	3Bb	PHS+	Sdr-B1b
96	Hongtu	/	/	First generation of Abbondanza	Abbondanza/Quality	Hap-7A-1, 2	A1b	B1b	GS2-A1b	Hap-1	Hap-4A-C	Hap-5D-C	GS-D1a	Hap-L	Hap-H	Hap-T	Hap-A	CKX-D1b	TGW6-A1a	Cwi-A1a	Hap-L	H1g	Hap-A	Hap-1	Lr14+	lr34-	Lr68-	Yr15-	Lr47-	Lr21-	sr2-	A allele	Tsn1-	Yr36-	Pch1-	Trident	AL1	Sr36/Pm6(-)	Wsm2-	Lr16-	Lr48-	Sr42-	Yr5+	Westonia type	Dreb-B1a	A2a	3Ba	PHS-	Sdr-B1b
97	Jinmai 10	/	/	First generation of Abbondanza	Bima 4/Early Premium//Abbondanza	Hap-7A-1, 2	A1b	B1b	GS2-A1b	Hap-2	Hap-4A-C	Hap-5D-C	GS-D1a	Hap-L	Hap-L	Hap-T	Hap-A	CKX-D1b	TGW6-A1a	Cwi-A1a	Hap-L	H1c	Hap-A	others	Lr14+	lr34-	Lr68-	Yr15-	Lr47-	Lr21-	sr2-	A allele	Tsn1-	Yr36-	Pch1-	Trident	AL1	Sr36/Pm6(-)	Wsm2-	Lr16-	Lr48-	Sr42-	Yr5+	Westonia type	Dreb-B1a	A2a	3Ba	PHS-	Sdr-B1b
98	Fanxiumai	/	/	First generation of Abbondanza	Abbondanza/Xichang 59-3	Hap-7A-1, 2	A1b	B1b	GS2-A1b	Hap-1	Hap-4A-C	Hap-5D-C	GS-D1b	Hap-L	Hap-L	Hap-T	Hap-A	CKX-D1b	TGW6-A1b	Cwi-A1a	Hap-L	H1g	Hap-A	Hap-1	Lr14-	lr34-	Lr68-	Yr15+	Lr47-	Lr21-	sr2-	A allele	Tsn1+	Yr36-	Pch1-	Molineux	AL1	Sr36/Pm6(-)	Wsm2-	Lr16-	Lr48-	Sr42-	Yr5+	Westonia type	Dreb-B1a	A2a	3Ba	PHS+	Sdr-B1a
99	Xichangfanxiumai	/	/	First generation of Abbondanza	Abbondanza/Xichang 59-3	Hap-7A-1, 2	A1b	B1b	GS2-A1a	Hap-2	Hap-4A-C	Hap-5D-C	GS-D1b	Hap-H	Hap-H	Hap-T	Hap-A	CKX-D1b	TGW6-A1b	Cwi-A1a	Hap-L	Heterozygous	Hap-A	Hap-1	Lr14-	lr34-	Lr68-	Yr15+	Lr47-	Lr21-	sr2-	A allele	Tsn1+	Yr36-	Pch1-	Molineux	AL1	Sr36/Pm6(+)	Wsm2-	Lr16-	Lr48-	Sr42-	Heterozygous	Westonia type	Dreb-B1a	A2a	3Ba	PHS+	Sdr-B1a
100	Xinshuguang 1	/	/	First generation of Abbondanza	Abbondanza(radiation)/Orofen(radiation)	Hap-7A-3	A1a	B1b	GS2-A1b	Hap-2	Hap-4A-C	Hap-5D-C	GS-D1b	Hap-L	Hap-H	Hap-T	Hap-A	CKX-D1a	TGW6-A1a	Cwi-A1a	Hap-L	H1g	Hap-A	Hap-1	Lr14-	lr34-	Lr68-	Yr15-	Lr47-	Lr21-	sr2-	A allele	Tsn1-	Yr36-	Pch1-	Trident	AL1	Sr36/Pm6(+)	Wsm2-	Lr16-	Lr48-	Sr42-	Yr5+	Westonia type	Dreb-B1a	A2a	3Ba	PHS+	Sdr-B1b
101	Longchun 5	/	/	First generation of Abbondanza	Abbondanza/Orofen	Hap-7A-1, 2	A1b	B1a	GS2-A1b	Hap-2	Hap-4A-T	Hap-5D-C	GS-D1a	Hap-L	Hap-H	Hap-T	Hap-A	CKX-D1b	TGW6-A1a	Cwi-A1a	Hap-L	H1g	Hap-A	Hap-1	Lr14-	lr34-	Lr68-	Yr15-	Lr47-	Lr21-	sr2-	A allele	Tsn1+	Yr36-	Pch1-	Trident	AL1	Sr36/Pm6(-)	Wsm2-	Lr16-	Lr48-	Sr42-	Yr5+	Westonia type	Dreb-B1a	A2a	3Ba	PHS+	Sdr-B1b
102	Ayu 1	/	/	First generation of Abbondanza	Abbondanza/Quality	Hap-7A-1, 2	A1b	B1b	GS2-A1b	Hap-1	Hap-4A-C	Hap-5D-C	GS-D1a	Hap-L	Hap-H	Hap-T	Hap-A	CKX-D1a	TGW6-A1a	Cwi-A1a	Hap-L	H1g	Hap-A	Hap-1	Lr14+	lr34-	Lr68-	Yr15-	Lr47-	Lr21-	sr2-	A allele	Tsn1-	Yr36+	Pch1-	Molineux	AL1	Sr36/Pm6(-)	Wsm2+	Lr16-	Lr48-	Sr42-	Yr5+	Westonia type	Dreb-B1a	A2a	3Ba	PHS-	Sdr-B1b
103	Ayu 2	/	/	First generation of Abbondanza	Abbondanza/Quality	Hap-7A-1, 2	A1b	B1b	GS2-A1b	Hap-1	Hap-4A-C	Hap-5D-C	GS-D1a	Hap-L	Hap-H	Hap-T	Hap-A	CKX-D1a	TGW6-A1a	Cwi-A1a	Hap-L	H1g	Hap-A	Hap-1	Lr14+	lr34-	Lr68-	Yr15-	Lr47-	Lr21-	sr2-	A allele	Tsn1+	Yr36-	Pch1-	Molineux	AL1	Sr36/Pm6(-)	Wsm2+	Lr16-	Lr48-	Sr42-	Yr5+	Westonia type	Dreb-B1a	A2a	3Ba	PHS-	Sdr-B1b
104	Qingchun 7	/	/	First generation of Abbondanza	Abbondanza/Orofen	Hap-7A-1, 2	A1b	B1b	GS2-A1b	Hap-2	Hap-4A-T	Hap-5D-C	GS-D1a	Hap-H	Hap-H	Hap-T	Hap-A	CKX-D1b	TGW6-A1a	Cwi-A1a	Hap-L	H1g	Hap-A	Hap-1	Lr14-	lr34-	Lr68-	Yr15-	Lr47-	Lr21-	sr2-	A allele	Tsn1-	Yr36-	Pch1-	Trident	AL1	Sr36/Pm6(-)	Wsm2-	Lr16-	Lr48-	Sr42-	Yr5+	Westonia type	Dreb-B1a	A2a	3Ba	Heterozygous	Heterozygous
105	Ganchun 8	/	/	First generation of Abbondanza	Abbondanza/Ganmai 6	Hap-7A-1, 2	A1a	B1a	GS2-A1a	Hap-2	Hap-4A-T	Hap-5D-C	GS-D1b	Hap-L	Hap-H	Hap-T	Hap-A	CKX-D1a	TGW6-A1a	Cwi-A1a	Hap-L	H1g	Hap-A	others	Lr14+	lr34-	Lr68-	Yr15-	Lr47-	Lr21-	sr2-	A allele	Tsn1-	Yr36+	Pch1-	Trident	AL1	Sr36/Pm6(+)	Heterozygous	Lr16-	Lr48-	Sr42-	Yr5+	Westonia type	Dreb-B1a	A2a	3Bb	PHS+	Sdr-B1b
106	Ganchun 10	/	/	First generation of Abbondanza	Abbondanza/Ganmai 6	Hap-7A-1, 2	A1b	B1a	GS2-A1a	Hap-1	Hap-4A-C	Hap-5D-C	GS-D1b	Hap-L	Hap-H	Hap-T	Hap-A	CKX-D1b	TGW6-A1a	Cwi-A1a	Hap-L	H1g	Hap-A	Hap-1	Lr14+	lr34-	Lr68-	Yr15-	Lr47-	Lr21-	sr2-	A allele	Tsn1+	Yr36-	Pch1-	Molineux	AL1	Sr36/Pm6(+)	Wsm2-	Lr16-	Lr48-	Sr42-	Yr5+	Westonia type	Dreb-B1a	A2a	3Bb	PHS+	Heterozygous
107	Dingxi 5	/	/	First generation of Abbondanza	CI 12203/Abbondanza	Hap-7A-3	A1b	B1a	GS2-A1b	Hap-2	Hap-4A-C	Hap-5D-C	GS-D1a	Hap-L	Hap-L	Hap-T	Hap-A	CKX-D1b	TGW6-A1a	Cwi-A1a	Hap-L	H1g	Hap-A	Hap-1	Lr14+	Heterozygous	Lr68-	Yr15+	Lr47-	Lr21-	sr2-	A allele	Tsn1+	Yr36-	Heterozygous	Heterozygous	AL1	Sr36/Pm6(+)	Wsm2-	Lr16-	Lr48-	NA	Yr5+	Westonia type	Dreb-B1a	A2a	3Bb	PHS+	Sdr-B1b
108	Ganmai 23	/	/	First generation of Abbondanza	Abbondanza/Wuyimai	Hap-7A-3	A1b	B1a	GS2-A1b	Hap-2	Hap-4A-C	Hap-5D-C	GS-D1a	Hap-H	Hap-H	Hap-T	Hap-A	NA	TGW6-A1a	Cwi-A1a	Hap-L	H1g	Hap-A	others	Lr14+	lr34-	Lr68+	Yr15-	Lr47-	Lr21-	sr2-	A allele	Heterozygous	Yr36-	Pch1-	Trident	AL1	Sr36/Pm6(+)	Wsm2-	Lr16-	Lr48-	Sr42-	Yr5+	Westonia type	Dreb-B1a	A2a	3Bb	PHS-	Sdr-B1a
109	Ganmai 33	/	/	First generation of Abbondanza	CI 12203/Abbondanza	Hap-7A-3	A1b	B1a	GS2-A1b	Hap-2	Hap-4A-C	Hap-5D-C	GS-D1a	Hap-H	Hap-L	Hap-T	Hap-A	CKX-D1b	TGW6-A1a	Cwi-A1a	Hap-L	H1g	Hap-A	others	Lr14+	lr34-	Lr68-	Yr15-	Lr47-	Lr21-	sr2-	A allele	Tsn1+	Yr36-	Pch1-	Molineux	AL1	Sr36/Pm6(-)	Wsm2-	Lr16-	Lr48-	Sr42-	Yr5+	Westonia type	Dreb-B1a	A2a	3Ba	Heterozygous	Sdr-B1b
110	Weidong 1	/	/	First generation of Abbondanza	Abbondanza/Mentana	Hap-7A-1, 2	A1b	B1a	GS2-A1a	Hap-2	Hap-4A-T	Hap-5D-C	GS-D1b	Hap-L	Hap-H	Hap-T	Hap-A	CKX-D1b	TGW6-A1a	Cwi-A1a	Hap-L	H1g	Hap-A	Hap-1	Lr14-	lr34+	Lr68-	Yr15-	Lr47-	Lr21-	sr2-	A allele	Tsn1+	Yr36-	Pch1-	Trident	AL1	Sr36/Pm6(+)	Wsm2-	Lr16-	Lr48-	Sr42-	Yr5+	Westonia type	Dreb-B1a	A2a	3Ba	PHS-	Sdr-B1b
111	Weidong 4	/	/	First generation of Abbondanza	Abbondanza/Mentana	Hap-7A-1, 2	A1b	B1a	GS2-A1a	Hap-2	Hap-4A-T	Hap-5D-C	GS-D1a	Hap-H	Hap-H	Hap-T	Hap-A	CKX-D1a	TGW6-A1a	Cwi-A1a	Hap-L	H1g	Hap-G	Hap-1	Lr14-	lr34+	Lr68-	Yr15-	Lr47-	Lr21-	sr2-	A allele	Tsn1-	Yr36-	Pch1-	Trident	AL1	Sr36/Pm6(-)	Wsm2+	Lr16-	Lr48-	Sr42-	Yr5+	Westonia type	Dreb-B1a	A2a	3Ba	PHS-	Sdr-B1b
112	Ganmai 12	/	/	First generation of Abbondanza	Abbondanza/Wuyimai	Hap-7A-3	A1b	B1b	GS2-A1b	Hap-1	Hap-4A-C	Hap-5D-C	GS-D1b	Hap-L	Hap-H	Hap-T	Hap-A	CKX-D1b	TGW6-A1a	Cwi-A1a	Hap-L	H1g	Hap-A	Hap-1	Lr14-	lr34-	Lr68-	Yr15+	Lr47-	Lr21-	sr2-	A allele	Tsn1+	Yr36-	NA	Trident	AL1	Sr36/Pm6(+)	Wsm2-	Lr16-	Lr48-	Sr42-	Yr5+	Westonia type	Dreb-B1b	A2a	3Ba	PHS+	Sdr-B1b
113	Tianxuan 15	/	/	First generation of Abbondanza	Abbondanza/Jubileina II	Hap-7A-1, 2	A1b	B1a	GS2-A1b	Hap-2	Hap-4A-C	Hap-5D-C	GS-D1b	Hap-L	Hap-H	Hap-C	Hap-A	CKX-D1b	TGW6-A1a	Cwi-A1a	Hap-L	H1g	Hap-A	others	Lr14+	lr34-	Lr68-	Yr15-	Lr47-	Lr21-	sr2-	A allele	Tsn1+	Yr36-	Heterozygous	Trident	AL1	Sr36/Pm6(+)	Wsm2-	Lr16-	Lr48-	Sr42-	Yr5+	Westonia type	Dreb-B1a	A2a	3Bb	PHS-	Sdr-B1b
114	Ganmai 11	/	/	First generation of Abbondanza	Abbondanza/Wuyimai	Hap-7A-3	A1b	B1a	GS2-A1b	Hap-2	Hap-4A-C	Hap-5D-C	GS-D1b	Hap-H	Hap-H	Hap-T	Hap-A	CKX-D1b	TGW6-A1a	Cwi-A1a	Hap-L	H1g	Hap-A	Heterozygous	Lr14+	Heterozygous	Lr68-	Yr15-	Lr47-	Lr21-	sr2-	A allele	Tsn1+	Yr36-	Pch1+	Trident	AL1	Sr36/Pm6(+)	Wsm2-	Lr16-	Lr48-	Sr42-	Yr5+	Westonia type	Dreb-B1a	A2a	3Ba	PHS-	Heterozygous
115	Ganmai 42	/	/	First generation of Abbondanza	Abbondanza/Wuyimai	Hap-7A-3	A1b	B1a	GS2-A1b	Hap-2	Hap-4A-C	Hap-5D-C	GS-D1a	Hap-H	Hap-H	Hap-T	Hap-A	CKX-D1a	TGW6-A1b	Cwi-A1a	Hap-L	H1g	Hap-A	others	Lr14+	lr34-	Lr68+	Yr15-	Lr47-	Lr21-	sr2-	A allele	Tsn1+	Yr36-	Pch1+	Trident	AL1	Sr36/Pm6(+)	Wsm2-	Lr16-	Lr48-	Sr42-	Yr5+	Westonia type	Dreb-B1a	A2a	3Ba	PHS-	Sdr-B1a
116	Jining 3	/	/	First generation of Abbondanza	Bima 4/Early Premium//Abbondanza	Hap-7A-3	A1b	B1b	GS2-A1b	Hap-1	Hap-4A-C	Hap-5D-C	GS-D1b	Hap-L	Hap-H	Hap-T	Hap-A	CKX-D1b	TGW6-A1a	Cwi-A1a	Hap-L	H1g	Hap-A	Hap-1	Lr14+	lr34-	Lr68-	Yr15-	Lr47-	Lr21-	sr2-	A allele	Tsn1+	Yr36-	Pch1-	Molineux	AL1	Sr36/Pm6(+)	Wsm2-	Lr16-	Lr48-	Sr42-	Yr5+	Kauz type	Dreb-B1a	A2a	3Ba	PHS+	Sdr-B1b
117	Taishan 4	/	/	First generation of Abbondanza	Abbondanza/Huixianhong	Hap-7A-1, 2	A1b	B1b	GS2-A1b	Hap-1	Hap-4A-C	Hap-5D-C	GS-D1a	Hap-L	Hap-H	Hap-C	Hap-A	CKX-D1a	TGW6-A1a	Cwi-A1a	Hap-L	H1g	Hap-G	others	Lr14-	lr34-	Lr68-	Yr15-	Lr47-	Lr21-	sr2-	A allele	Tsn1-	Yr36-	Pch1-	Trident	AL1	Sr36/Pm6(-)	Wsm2-	Lr16-	Lr48-	Sr42-	Yr5+	Westonia type	Dreb-B1b	A2a	3Ba	Heterozygous	Sdr-B1b
118	Mengxian 4	/	/	First generation of Abbondanza	Abbondanza/Huixianhong	Hap-7A-1, 2	A1b	B1b	GS2-A1b	Hap-1	Hap-4A-T	Hap-5D-C	Heterozygous	Hap-L	Hap-H	Hap-T	Hap-A	CKX-D1b	TGW6-A1a	Cwi-A1a	Hap-L	H1g	Hap-A	Hap-1	Lr14-	lr34-	Heterozygous	Yr15-	Lr47-	Lr21-	sr2-	A allele	Tsn1+	Yr36-	Pch1-	Heterozygous	AL1	Sr36/Pm6(+)	Wsm2-	Lr16-	Lr48-	Sr42-	Yr5+	Westonia type	Dreb-B1a	A2a	3Ba	Heterozygous	Sdr-B1b
119	Zixuan 2	/	/	First generation of Abbondanza	Abbondanza/Huixianhong	Hap-7A-3	A1b	B1b	GS2-A1a	Hap-2	Hap-4A-T	Hap-5D-C	GS-D1b	Hap-L	Hap-H	Hap-T	Hap-A	CKX-D1b	TGW6-A1a	Cwi-A1a	Hap-L	H1g	Hap-A	Hap-1	Lr14+	lr34-	Lr68+	Yr15-	Lr47-	Lr21-	sr2-	N allele	Tsn1+	Yr36-	Pch1-	Trident	AL1	Sr36/Pm6(+)	Wsm2-	Lr16-	Lr48-	Sr42-	Yr5+	Westonia type	Dreb-B1a	A2a	3Ba	PHS+	Sdr-B1b
120	Chuanyu 6	/	/	First generation of Abbondanza	Chuanmai 10/Fan 6	Hap-7A-1, 2	A1b	B1a	GS2-A1b	Hap-2	Hap-4A-C	Hap-5D-C	Heterozygous	Heterozygous	Hap-H	Hap-T	Hap-A	CKX-D1a	TGW6-A1b	Cwi-A1a	Hap-L	H1g	Hap-A	others	Lr14+	lr34-	Heterozygous	Yr15-	Lr47-	Lr21-	sr2-	A allele	Tsn1+	Yr36-	Pch1-	Trident	AL1	Sr36/Pm6(+)	Wsm2-	Heterozygous	Lr48-	Sr42-	Yr5+	Westonia type	Dreb-B1a	A2a	3Ba	PHS+	Sdr-B1b
121	Xinyang 12	/	/	First generation of Abbondanza	Abbondanza/Neixiang 5	Hap-7A-1, 2	A1b	B1a	GS2-A1b	Hap-2	Hap-4A-C	Hap-5D-C	GS-D1a	Hap-L	Hap-L	Hap-T	Hap-A	CKX-D1b	TGW6-A1a	Cwi-A1a	Hap-L	H1g	Hap-A	Hap-1	Lr14+	lr34-	Lr68-	Yr15-	Lr47-	Lr21-	sr2-	A allele	Tsn1+	Yr36-	Pch1-	Trident	AL1	Sr36/Pm6(+)	Wsm2-	Lr16-	Lr48-	Sr42-	Yr5+	Kauz type	Dreb-B1a	A2a	3Ba	PHS-	Sdr-B1b
122	Qingchun 5	/	/	First generation of Abbondanza	Abbondanza/Orofen	Hap-7A-1, 2	A1b	B1a	GS2-A1b	Hap-2	Hap-4A-T	Hap-5D-C	GS-D1b	Hap-L	Hap-H	Hap-T	Hap-A	CKX-D1a	TGW6-A1a	Cwi-A1a	Hap-L	H1g	Hap-A	Hap-1	Lr14+	lr34-	Lr68-	Yr15-	Lr47-	Lr21-	sr2-	N allele	Tsn1-	Yr36-	Pch1-	Trident	AL1	Sr36/Pm6(+)	Wsm2-	Lr16-	Lr48-	Sr42-	Yr5+	Westonia type	Dreb-B1a	A2a	3Ba	PHS-	Sdr-B1b
123	Tianxuan 16	/	/	First generation of Abbondanza	Abbondanza/Jubileina II	Hap-7A-1, 2	A1b	B1b	GS2-A1b	Hap-2	Hap-4A-C	Hap-5D-C	GS-D1b	Hap-L	Hap-H	Hap-C	Hap-A	CKX-D1b	TGW6-A1a	Cwi-A1a	Hap-L	H1g	Hap-A	others	Lr14+	lr34-	Lr68-	Yr15-	Lr47-	Lr21-	sr2-	A allele	Tsn1+	Yr36-	Pch1-	Trident	AL1	Sr36/Pm6(+)	Wsm2-	Lr16-	Lr48-	Sr42-	Yr5+	Westonia type	Dreb-B1a	A2a	3Bb	PHS+	Sdr-B1b
124	Chuanyu 8	/	/	First generation of Abbondanza	Aerai/3130	Hap-7A-1, 2	A1b	B1b	GS2-A1a	Hap-2	Hap-4A-C	Hap-5D-C	GS-D1a	Hap-L	Hap-H	Hap-T	Hap-A	CKX-D1b	TGW6-A1b	Cwi-A1a	Hap-L	H1g	Hap-A	others	Lr14-	lr34-	Lr68-	Yr15-	Lr47-	Lr21-	sr2-	A allele	Tsn1-	Yr36-	Pch1-	Molineux	AL1	Sr36/Pm6(-)	Wsm2-	Lr16-	Lr48-	Sr42-	Yr5+	Westonia type	Dreb-B1a	A2a	3Ba	PHS+	Sdr-B1b
125	Chuanmai 19	/	/	First generation of Abbondanza	Chuanmai 10/Кавказ	Hap-7A-3	A1a	B1b	GS2-A1b	Hap-1	Hap-4A-C	Hap-5D-C	GS-D1b	Hap-H	Hap-H	Hap-T	Hap-A	CKX-D1b	TGW6-A1a	Cwi-A1a	Hap-L	H1g	Hap-A	others	Lr14+	lr34-	Lr68-	Yr15-	Lr47-	Lr21-	sr2-	N allele	Heterozygous	Yr36-	Pch1-	Trident	AL1	Sr36/Pm6(+)	Wsm2-	Lr16-	Lr48-	Sr42-	Yr5+	Westonia type	Dreb-B1a	A2a	3Ba	PHS+	Sdr-B1a
126	Tianxuan 17	/	/	First generation of Abbondanza	Abbondanza/Karl	Hap-7A-1, 2	A1b	B1b	Heterozygous	Hap-2	Hap-4A-C	Hap-5D-C	GS-D1b	Hap-L	Hap-L	Hap-C	Hap-A	CKX-D1a	TGW6-A1b	Cwi-A1a	Hap-L	H1g	Hap-A	Hap-1	Lr14+	lr34-	Lr68-	Yr15-	Lr47-	Lr21-	sr2-	A allele	Tsn1-	Yr36-	Pch1-	Trident	AL1	Sr36/Pm6(-)	Wsm2-	Heterozygous	Lr48-	NA	Yr5+	Westonia type	Dreb-B1a	A2a	3Ba	PHS+	Sdr-B1b
127	Ganmai 24	/	/	First generation of Abbondanza	Abbondanza/Wuyimai	Hap-7A-3	A1b	B1a	GS2-A1b	Hap-2	Hap-4A-C	Hap-5D-C	GS-D1a	Hap-H	Hap-H	Hap-T	Hap-A	CKX-D1a	TGW6-A1a	Cwi-A1a	Hap-L	H1g	Hap-A	others	Lr14+	lr34-	Lr68+	Yr15-	Lr47-	Lr21-	sr2-	N allele	Tsn1+	Yr36-	Heterozygous	Trident	AL1	Sr36/Pm6(+)	Wsm2-	Lr16-	Lr48-	Sr42-	Yr5+	Westonia type	Dreb-B1a	A2a	3Bb	PHS+	Sdr-B1a
128	Qingchun 10	/	/	First generation of Abbondanza	Abbondanza/Orofen	Hap-7A-1, 2	A1b	B1b	GS2-A1b	Hap-2	Hap-4A-T	Hap-5D-C	GS-D1a	Hap-H	Hap-H	NA	Hap-A	Heterozygous	TGW6-A1a	Cwi-A1a	Hap-L	H1g	Hap-A	Hap-1	Lr14+	NA	Lr68-	Yr15-	Lr47-	Lr21-	sr2-	A allele	Tsn1-	Yr36-	Pch1-	Trident	AL1	Sr36/Pm6(+)	Wsm2-	Lr16-	Lr48-	Sr42-	Yr5+	NA	NA	A2a	3Ba	PHS+	Sdr-B1b
129	Longchun 9	/	/	Second generation of Abbondanza	Abbondanza/Wuyimai//Abbondanza Red	Hap-7A-3	A1b	B1a	GS2-A1b	Hap-2	Hap-4A-C	Hap-5D-C	GS-D1a	Hap-L	Hap-L	Hap-T	Hap-A	CKX-D1b	TGW6-A1a	Cwi-A1a	Hap-L	H1g	Hap-A	Heterozygous	Lr14+	lr34-	Lr68+	Yr15-	Lr47-	Lr21-	sr2-	A allele	Tsn1+	Yr36-	Pch1+	Trident	AL1	Sr36/Pm6(-)	Wsm2-	Lr16-	Lr48-	Sr42-	Yr5+	Westonia type	Dreb-B1a	A2a	3Bb	PHS+	Sdr-B1b
130	Wuchun 1	/	/	Second generation of Abbondanza	Ganmai 23/（Mexipak 66＋Kashibaipi）	Hap-7A-3	A1a	B1a	GS2-A1a	Hap-2	Hap-4A-C	Hap-5D-C	GS-D1a	Hap-L	Hap-H	Hap-T	Hap-A	CKX-D1a	TGW6-A1a	Cwi-A1a	Hap-L	H1g	Hap-G	Hap-1	Lr14+	lr34-	Lr68+	Yr15-	Lr47-	Lr21-	sr2-	A allele	Tsn1-	Yr36-	Pch1-	Trident	AL1	Sr36/Pm6(-)	Wsm2-	Lr16-	Lr48-	Sr42-	Yr5+	Kauz type	Dreb-B1a	A2a	3Bb	PHS+	Sdr-B1b
131	Longchun 8	/	/	Second generation of Abbondanza	Ganmai 8 intra-breeding	Hap-7A-3	A1b	B1a	GS2-A1b	Hap-2	Hap-4A-C	Hap-5D-C	GS-D1a	Hap-H	Hap-H	Hap-T	Hap-A	CKX-D1a	TGW6-A1a	Cwi-A1a	Hap-L	H1g	Hap-A	others	Lr14+	lr34-	Lr68+	Yr15-	Lr47-	Lr21-	sr2-	A allele	Tsn1+	Yr36-	Pch1-	Trident	AL1	Sr36/Pm6(+)	Wsm2-	Lr16-	Lr48-	Sr42-	Yr5+	Westonia type	Dreb-B1a	A2a	3Bb	PHS+	Sdr-B1a
132	Jinmai 4058	/	/	Second generation of Abbondanza	Orofen//Huadong 5/Abbondanza	Hap-7A-1, 2	A1b	B1b	GS2-A1b	Hap-2	Hap-4A-T	Hap-5D-C	GS-D1a	Hap-H	Hap-H	Hap-T	Hap-A	CKX-D1a	TGW6-A1b	Cwi-A1a	Hap-L	H1g	Hap-A	Hap-1	Lr14-	lr34-	Lr68-	Yr15-	Lr47-	Lr21-	sr2-	A allele	Tsn1+	Yr36+	Pch1-	Trident	AL1	Sr36/Pm6(-)	Wsm2-	Lr16-	Lr48-	Sr42-	Yr5+	Westonia type	Dreb-B1a	A2a	3Ba	PHS+	Sdr-B1a
133	Wenge 1	/	/	Second generation of Abbondanza	Orofen//Huadong 5/Abbondanza	Hap-7A-1, 2	A1b	B1b	GS2-A1b	Hap-2	Hap-4A-C	Hap-5D-C	GS-D1a	Hap-H	Hap-H	Hap-T	Hap-A	CKX-D1a	TGW6-A1b	Cwi-A1a	Hap-L	H1g	Hap-A	Hap-1	Lr14-	lr34-	Lr68-	Yr15-	Lr47-	Lr21-	sr2-	A allele	Tsn1+	Yr36+	Pch1-	Trident	AL1	Sr36/Pm6(-)	Wsm2-	Lr16-	Lr48-	Sr42-	Yr5+	Westonia type	Dreb-B1a	A2a	3Ba	PHS-	Sdr-B1b
134	Longchun 2	/	/	Second generation of Abbondanza	Ganmai 8/Orofen	Hap-7A-1, 2	A1b	B1a	GS2-A1b	Hap-2	Hap-4A-C	Hap-5D-C	GS-D1a	Hap-L	Hap-L	Hap-T	Hap-A	CKX-D1a	TGW6-A1a	Cwi-A1a	Hap-L	H1g	Hap-A	Hap-1	Lr14-	lr34-	Heterozygous	Yr15-	Lr47-	Lr21-	sr2-	A allele	Tsn1-	Yr36-	Pch1-	Trident	AL1	Sr36/Pm6(+)	Wsm2+	Lr16-	Lr48-	Sr42-	Yr5+	Westonia type	Dreb-B1a	A2a	3Bb	Heterozygous	Sdr-B1b
135	Linnong 16	/	/	Second generation of Abbondanza	Ganmai 8/Orofen	Hap-7A-1, 2	A1b	B1b	GS2-A1b	Hap-2	Hap-4A-T	Hap-5D-C	GS-D1a	Hap-H	Hap-H	Hap-T	Hap-A	CKX-D1a	TGW6-A1a	Cwi-A1a	Hap-L	H1g	Hap-A	Hap-1	Lr14-	lr34-	Lr68-	Yr15-	Lr47-	Lr21-	sr2-	A allele	Tsn1-	Yr36 −	Pch1-	Trident	AL1	Sr36/Pm6(-)	Wsm2-	Lr16-	Lr48-	Sr42-	Yr5+	Westonia type	Dreb-B1a	A2a	3Ba	PHS-	Sdr-B1b
136	Longchun 7	/	/	Second generation of Abbondanza	Wuyimai/Abbondanza//Quality/Funo	Hap-7A-1, 2	A1b	B1a	GS2-A1b	Hap-2	Hap-4A-C	Hap-5D-C	GS-D1a	Hap-L	Hap-L	Hap-T	Hap-A	CKX-D1b	TGW6-A1b	Cwi-A1a	Hap-L	H1g	Hap-A	others	Lr14+	lr34-	Lr68+	Yr15-	Lr47-	Lr21-	sr2-	A allele	Tsn1+	Yr36+	Pch1-	Molineux	AL1	Sr36/Pm6(-)	Wsm2-	Lr16-	Lr48-	Sr42-	Yr5+	Westonia type	Dreb-B1a	A2a	3Ba	PHS-	Sdr-B1b
137	Chuanmai 20	/	/	Second generation of Abbondanza	Abbondanza/Zhuyeqing///406C3-4-5/Yaanzao//69-1776	Hap-7A-1, 2	A1b	B1b	GS2-A1b	Hap-2	Hap-4A-C	Hap-5D-C	GS-D1a	Hap-H	Hap-H	Hap-T	Hap-A	CKX-D1a	TGW6-A1b	Cwi-A1a	Hap-L	Heterozygous	Hap-A	others	Lr14+	lr34-	Lr68-	Yr15-	Lr47-	Lr21-	sr2-	A allele	Tsn1+	Yr36+	Pch1-	Molineux	AL1	Sr36/Pm6(+)	Wsm2-	Lr16-	Lr48-	Sr42-	Yr5+	Westonia type	Dreb-B1a	A2a	3Ba	PHS+	Sdr-B1a
138	Shuwan 761	/	/	Second generation of Abbondanza	Abbondanza/Shuwan 28//Abbondanza/Shuwan 651	Hap-7A-3	A1b	B1b	GS2-A1b	Hap-2	Hap-4A-C	Hap-5D-C	GS-D1b	Hap-L	Hap-H	Hap-T	Hap-A	CKX-D1a	TGW6-A1b	Cwi-A1a	Hap-L	H1g	Hap-A	others	Lr14+	lr34-	Lr68-	Yr15-	Lr47-	Lr21-	sr2-	A allele	Tsn1+	Yr36-	Pch1-	Heterozygous	AL1	Sr36/Pm6(+)	Wsm2-	Lr16-	Lr48-	Sr42-	Yr5+	Westonia type	Dreb-B1a	A2a	3Bb	PHS+	Sdr-B1a
139	Xichang 76-4	/	/	Second generation of Abbondanza	Zhongemai/Xichang 177	Hap-7A-3	A1b	B1b	GS2-A1a	Hap-1	Hap-4A-C	Hap-5D-C	GS-D1a	Hap-H	Hap-H	Hap-C	Hap-A	CKX-D1b	TGW6-A1b	Cwi-A1a	Hap-L	H1g	Hap-G	others	Lr14+	lr34-	Lr68-	Yr15-	Lr47-	Lr21-	sr2-	A allele	Tsn1-	Yr36 −	Pch1-	Trident	AL1	Sr36/Pm6(-)	Wsm2-	Lr16+	Lr48-	Sr42-	Yr5+	Kauz type	Dreb-B1a	A2a	3Ba	PHS+	Sdr-B1a
140	Xiaobingmai 33	/	/	Second generation of Abbondanza	Yuanzhong 1/Dongbeishida 7428-4-4//Xinshuguang 1	Hap-7A-1, 2	A1b	B1b	GS2-A1b	Hap-2	Hap-4A-T	Hap-5D-C	GS-D1a	Hap-H	Hap-H	Hap-T	Hap-A	CKX-D1a	TGW6-A1a	Cwi-A1a	Hap-L	H1g	Hap-A	Hap-1	Lr14+	Heterozygous	Lr68+	Yr15-	Lr47-	Lr21-	sr2-	A allele	Tsn1+	Yr36-	Pch1-	Trident	AL1	Sr36/Pm6(+)	Wsm2-	Lr16-	Lr48-	Sr42-	Yr5+	Kauz type	Dreb-B1b	A2a	3Ba	PHS+	Sdr-B1a
141	Minqin 732	/	/	Second generation of Abbondanza	Ganmai 24/Mexipak 66	Hap-7A-3	A1b	B1b	GS2-A1b	Hap-1	Hap-4A-T	Hap-5D-C	GS-D1a	Hap-L	Hap-H	Hap-C	Hap-A	CKX-D1a	TGW6-A1a	Cwi-A1a	Hap-L	H1g	Hap-A	others	Lr14+	lr34-	Lr68-	Yr15-	Lr47-	Lr21-	sr2-	N allele	Tsn1+	Yr36-	Heterozygous	Trident	AL1	Sr36/Pm6(+)	Heterozygous	Lr16-	Lr48-	Sr42-	Yr5+	Kauz type	Dreb-B1b	A2a	3Ba	PHS-	Sdr-B1a
142	Qingchun 26	/	/	Second generation of Abbondanza	Abbondanza/Orofen//Xiaoyan 65-507	Hap-7A-1, 2	A1b	B1b	GS2-A1b	Hap-2	Hap-4A-T	Hap-5D-C	GS-D1a	Hap-H	Hap-H	Hap-T	Hap-A	CKX-D1b	TGW6-A1a	Cwi-A1a	Hap-L	H1g	Hap-G	Hap-1	Lr14-	lr34-	Lr68-	Yr15-	Lr47-	Lr21-	sr2-	N allele	Tsn1+	Yr36+	Pch1-	Trident	AL1	Sr36/Pm6(+)	Heterozygous	Lr16-	Lr48-	Sr42-	Yr5+	Westonia type	Dreb-B1a	A2a	3Ba	PHS+	Sdr-B1b
143	Ningchun 304	/	/	Second generation of Abbondanza	Hongtu/Mexipak 65	Hap-7A-1, 2	A1a	B1b	GS2-A1b	Hap-2	Hap-4A-C	Hap-5D-C	GS-D1a	Hap-L	Hap-L	Hap-T	Hap-A	CKX-D1b	TGW6-A1a	Cwi-A1a	Hap-L	H1g	Hap-G	Hap-1	Lr14+	lr34-	Lr68-	Yr15-	Lr47-	Lr21-	sr2-	A allele	Tsn1+	Yr36-	Pch1+	Trident	AL1	Sr36/Pm6(+)	Wsm2-	Lr16-	Lr48-	Sr42-	Yr5+	Westonia type	Dreb-B1b	A2a	3Ba	PHS+	Sdr-B1b
144	Dingxi 13	/	/	Second generation of Abbondanza	Abbondanza/Gansu 96//Funo	Hap-7A-1, 2	A1b	B1a	GS2-A1b	Hap-2	Hap-4A-C	Hap-5D-C	GS-D1a	Hap-L	Hap-H	Hap-T	Hap-A	CKX-D1a	TGW6-A1a	Cwi-A1a	Hap-L	H1g	Hap-G	others	Lr14-	lr34-	Lr68-	Yr15+	Lr47-	Lr21-	sr2-	A allele	Tsn1+	Yr36-	Pch1-	Trident	AL1	Sr36/Pm6(-)	Wsm2-	Lr16-	Lr48-	Sr42-	Yr5-	Westonia type	Dreb-B1b	A2a	3Ba	PHS+	Sdr-B1b
145	Humai 11	/	/	Second generation of Abbondanza	Qingchun 17//Abbondanza/Orofen	Hap-7A-1, 2	A1b	B1b	GS2-A1b	Hap-1	Hap-4A-T	Hap-5D-C	GS-D1a	Hap-L	Hap-H	Hap-T	Hap-A	NA	TGW6-A1a	Cwi-A1a	Hap-L	H1g	Hap-G	Hap-1	Lr14+	lr34-	Lr68-	Yr15-	Lr47-	Lr21-	sr2-	A allele	Tsn1-	Yr36-	Pch1+	Trident	AL1	Sr36/Pm6(-)	Wsm2-	Lr16-	Lr48-	Sr42-	Yr5+	Westonia type	Dreb-B1a	A2a	3Ba	PHS-	Sdr-B1b
146	Chuanyu 12	/	/	Second generation of Abbondanza	Chuanyu 8/4/(4516)Fan6/Yuan 110//A-170-8/3/Fan 7/3130	Hap-7A-3	A1b	B1a	GS2-A1b	Hap-2	Hap-4A-C	Hap-5D-C	GS-D1a	Hap-L	Hap-H	Hap-T	Hap-A	CKX-D1b	TGW6-A1a	Cwi-A1a	Hap-L	H1g	Hap-A	others	Lr14+	lr34-	Lr68-	Yr15-	Lr47-	Lr21-	sr2-	A allele	Tsn1+	Yr36-	Pch1-	Trident	AL1	Sr36/Pm6(+)	Wsm2-	Lr16-	Lr48-	Sr42-	Yr5+	Westonia type	Dreb-B1a	A2a	3Bb	PHS+	Sdr-B1a
147	Jinmai 11	/	/	Second generation of Abbondanza	Shijiazhuang 54/Abbondanza//Jinmai 7	Hap-7A-3	A1b	B1b	GS2-A1a	Hap-1	Hap-4A-C	Hap-5D-C	GS-D1a	Hap-L	Hap-H	Hap-C	Hap-A	CKX-D1a	TGW6-A1a	Cwi-A1a	Hap-L	H1g	Hap-G	others	Lr14-	lr34-	Lr68-	Yr15-	Lr47-	Lr21-	sr2-	A allele	Tsn1-	Yr36-	Pch1-	Trident	AL1	Sr36/Pm6(+)	Wsm2-	Lr16-	Lr48-	Sr42-	Yr5+	Westonia type	Dreb-B1b	A2a	3Ba	PHS+	Sdr-B1b
148	Mengxian 201	/	/	Second generation of Abbondanza	Abbondanza/Yuejin 5	Hap-7A-1, 2	A1b	B1b	GS2-A1b	Hap-1	Hap-4A-C	Hap-5D-G	TaGS-D1a	Hap-H	Hap-H	Hap-C	Hap-A	CKX-D1a	TaTGW6-A1b	Cwi-A1a	Hap-L	H1g	Hap-6A-A	Hap-1	Lr14+	Lr34-	Lr68-	Yr15-	Lr47-	Lr21-	Sr2-	A allele	Tsn1+	Yr36-	Pch1-	Molineux	AL1	Sr36/Pm6(-)	Wsm2-	Lr16-	Lr48-	Sr42-	Yr5+	Westonia type	TaDreb-B1a	A2a	3Bb	PHS+	TaSdr-B1b
149	Taishan 5	/	/	Second generation of Abbondanza	Huixianhong/Abbondanza//Orofen White	Hap-7A-3	A1b	B1b	GS2-A1b	Hap-2	Hap-4A-T	Hap-5D-C	GS-D1b	Hap-L	Hap-H	Hap-T	Hap-A	CKX-D1b	TGW6-A1a	Cwi-A1a	Hap-H	H1g	Hap-A	Hap-1	Lr14-	lr34-	Lr68-	Yr15-	Lr47-	Lr21-	sr2-	A allele	Tsn1-	Yr36-	Pch1-	Trident	AL1	Sr36/Pm6(+)	Wsm2-	Lr16-	Lr48-	Sr42-	Yr5+	Westonia type	Dreb-B1a	A2b	3Bb	PHS+	Sdr-B1b
150	Wudu 5	/	/	Second generation of Abbondanza	Forlani/Abbondanza//German Red	Hap-7A-1, 2	A1a	B1b	GS2-A1b	Hap-1	Hap-4A-C	Hap-5D-C	GS-D1a	Hap-H	Hap-H	Hap-T	Hap-A	CKX-D1b	TGW6-A1b	Cwi-A1a	Hap-L	H1c	Hap-A	others	Lr14+	lr34-	Lr68-	Yr15-	Lr47-	Lr21-	sr2-	A allele	Tsn1+	Yr36-	Pch1-	Trident	AL1	Sr36/Pm6(+)	Wsm2-	Lr16-	Lr48-	Sr42-	Yr5+	Westonia type	Dreb-B1a	A2a	3Ba	PHS-	Sdr-B1a
151	Longchun 11	/	/	Third generation of Abbondanza	Longchun 7 /Fan 6	Hap-7A-1, 2	A1b	B1a	GS2-A1b	Hap-2	Hap-4A-C	Hap-5D-C	GS-D1a	Hap-L	Hap-H	Hap-T	Hap-A	CKX-D1a	TGW6-A1b	Cwi-A1a	Hap-L	H1g	Hap-A	others	Lr14+	lr34-	Lr68-	Yr15-	Lr47-	Lr21-	sr2-	A allele	Tsn1+	Yr36-	Pch1-	Trident	AL1	Sr36/Pm6(+)	Wsm2-	Lr16-	Lr48-	Sr42-	Yr5+	Westonia type	Dreb-B1a	A2a	3Bb	PHS+	Sdr-B1b
152	Longxi 35	/	/	Third generation of Abbondanza	Potam 70/Wenge 1	Hap-7A-1, 2	A1b	B1b	GS2-A1b	Hap-2	Hap-4A-C	Hap-5D-C	GS-D1b	Hap-L	Hap-H	Hap-T	Hap-A	CKX-D1a	TGW6-A1a	Cwi-A1a	Hap-L	H1g	Hap-A	Hap-1	Lr14-	lr34-	Lr68-	Yr15-	Lr47-	Lr21-	sr2-	A allele	Tsn1+	Yr36-	Pch1-	Trident	AL1	Sr36/Pm6(+)	Wsm2-	Lr16-	Lr48-	Sr42-	Yr5+	Kauz type	Dreb-B1b	A2a	3Bb	PHS-	Sdr-B1b
153	Ningchun 11	/	/	Third generation of Abbondanza	Yecora/(Jinghong 5＋Kechun 14＋Doudi 1)//Sonora 64/3/Yan 804/4/Ningchun 4	Hap-7A-1, 2	A1a	B1b	GS2-A1b	Hap-2	Hap-4A-C	Hap-5D-C	GS-D1a	Hap-H	Hap-H	Hap-T	Hap-A	CKX-D1b	TGW6-A1a	Cwi-A1a	Hap-L	H1g	Hap-G	Hap-1	Lr14-	lr34-	Lr68-	Yr15-	Lr47-	Lr21-	sr2-	A allele	Tsn1+	Yr36+	Pch1-	Trident	AL1	Sr36/Pm6(+)	Wsm2-	Lr16-	Lr48+	Sr42-	Yr5-	Kauz type	Dreb-B1a	A2a	3Ba	PHS+	Sdr-B1a
154	Pumai 1	/	/	Third generation of Abbondanza	Youyimai/Puxi 540	Hap-7A-1, 2	A1b	B1a	GS2-A1b	Hap-2	Hap-4A-T	Hap-5D-C	GS-D1a	Hap-H	Hap-H	Hap-T	Hap-A	CKX-D1b	TGW6-A1b	Cwi-A1a	Hap-L	H1g	Hap-A	Hap-1	Lr14-	lr34-	Lr68-	Yr15-	Lr47-	Lr21-	sr2-	A allele	Tsn1-	Yr36-	Pch1-	Trident	AL1	Sr36/Pm6(-)	Wsm2-	Lr16+	Lr48-	Sr42-	Yr5-	Westonia type	Dreb-B1a	A2a	3Ba	PHS-	Heterozygous
155	Longfu 1	/	/	Third generation of Abbondanza	Di 16/Longchun 7	Hap-7A-1, 2	A1a	B1b	GS2-A1b	Hap-2	Hap-4A-C	Hap-5D-C	GS-D1a	Hap-H	Hap-H	Hap-T	Hap-A	CKX-D1b	TGW6-A1b	Cwi-A1a	Hap-L	H1g	Hap-A	others	Lr14+	lr34-	Lr68+	Yr15-	Lr47-	Lr21-	sr2-	A allele	Tsn1+	Yr36-	Pch1-	Heterozygous	AL1	Sr36/Pm6(+)	Wsm2+	Lr16-	Lr48-	Sr42-	Yr5-	Westonia type	Dreb-B1a	A2a	3Ba	PHS+	Sdr-B1a
156	Fengkang 8	/	/	Third generation of Abbondanza	Youmanghong 7/Lovrin 10	Hap-7A-1, 2	A1b	B1a	GS2-A1a	Hap-1	Hap-4A-C	Hap-5D-C	GS-D1a	Hap-L	Hap-H	Heterozygous	Hap-A	CKX-D1a	TGW6-A1a	Cwi-A1a	Hap-L	H1g	Hap-A	Hap-1	Lr14-	lr34-	Lr68-	Yr15-	Lr47-	Lr21-	sr2-	A allele	Tsn1-	Yr36-	Pch1-	Trident	AL1	Sr36/Pm6(+)	Wsm2-	Lr16-	Lr48-	Sr42-	Yr5+	Westonia type	Dreb-B1b	A2a	3Ba	PHS-	Sdr-B1b
157	Fengkang 7	/	/	Third generation of Abbondanza	Youmanghong 7/Lovrin 10	Hap-7A-3	A1b	B1a	GS2-A1a	Hap-1	Hap-4A-C	Hap-5D-C	GS-D1a	Hap-L	Hap-H	Hap-T	Hap-A	CKX-D1a	TGW6-A1a	Cwi-A1a	Hap-L	H1g	Hap-A	Hap-1	Lr14-	lr34-	Lr68-	Yr15-	Lr47-	Lr21-	sr2-	A allele	Tsn1-	Yr36-	Pch1-	Trident	AL1	Sr36/Pm6(-)	Wsm2-	Lr16-	Lr48-	Sr42-	Yr5+	Westonia type	Dreb-B1b	A2a	3Ba	PHS-	Sdr-B1b
158	Fengkang 9	/	/	Third generation of Abbondanza	Youmanghong 7/Lovrin 10	Hap-7A-1, 2	A1a	B1a	GS2-A1a	Hap-1	Hap-4A-C	Hap-5D-C	GS-D1a	Hap-L	Hap-H	Hap-C	Hap-A	CKX-D1a	TGW6-A1a	Cwi-A1a	Hap-L	H1g	Hap-A	others	Lr14-	lr34-	Lr68-	Yr15-	Lr47-	Lr21-	sr2-	A allele	Tsn1-	Yr36-	Pch1-	Trident	AL1	Sr36/Pm6(+)	Wsm2-	Lr16-	Lr48-	Sr42-	Yr5+	Westonia type	Dreb-B1b	A2a	3Ba	PHS+	Sdr-B1b
159	Fengkang 2	/	/	Third generation of Abbondanza	Nongda 45/Beijing 8///Abbondanza/Triumph//Wumang 1	Hap-7A-1, 2	A1b	B1b	GS2-A1a	Hap-1	Hap-4A-T	Hap-5D-C	GS-D1a	Hap-L	Hap-H	Hap-T	Hap-A	CKX-D1a	TGW6-A1a	Cwi-A1a	Hap-L	H1g	Hap-G	others	Lr14-	lr34-	Lr68+	Yr15-	Lr47-	Lr21-	sr2-	A allele	Tsn1-	Yr36-	Pch1-	Trident	AL1	Sr36/Pm6(+)	Heterozygous	Lr16-	Lr48-	Sr42-	Yr5+	Kauz type	Dreb-B1b	A2a	3Bb	PHS-	Sdr-B1b
160	Fengkang 4	/	/	Third generation of Abbondanza	Nongda 45/Beijing 8///Abbondanza/Triumph//Wumang 1	Hap-7A-1, 2	A1a	B1b	GS2-A1a	Hap-1	Hap-4A-T	Hap-5D-C	GS-D1a	Hap-L	Hap-H	Hap-T	Hap-A	CKX-D1a	TGW6-A1a	Cwi-A1a	Hap-L	H1g	Hap-G	others	Lr14-	lr34-	Lr68+	Yr15+	Lr47-	Lr21-	sr2-	A allele	Tsn1-	Yr36-	Pch1-	Trident	AL1	Sr36/Pm6(+)	Wsm2+	Lr16-	Lr48-	Sr42-	Yr5+	Kauz type	Dreb-B1b	A2a	3Bb	PHS-	Sdr-B1b
161	Beinong 2	/	/	Third generation of Abbondanza	Youmanghong 7/Lovrin 10/3/Youbao/Youmanghong 7//Jingshuang 6/Shanqianmai/4/Zhongmai 5036	Hap-7A-3	A1b	B1b	GS2-A1b	Hap-2	Hap-4A-C	Hap-5D-C	GS-D1b	Hap-L	Hap-H	Hap-T	Hap-A	CKX-D1b	TGW6-A1a	Cwi-A1a	Hap-L	H1g	Hap-A	Hap-1	Lr14+	lr34-	Lr68+	Yr15-	Lr47-	Lr21-	sr2-	A allele	Tsn1+	Yr36-	Heterozygous	Trident	AL1	Sr36/Pm6(+)	Wsm2-	Lr16-	Lr48-	Sr42-	Yr5+	Westonia type	Dreb-B1a	A2a	3Ba	PHS+	Sdr-B1b
162	Lumai 3	/	/	Third generation of Abbondanza	Lovrin 10/Aifeng 3	Hap-7A-1, 2	A1a	B1b	GS2-A1a	Hap-2	Hap-4A-C	Hap-5D-C	GS-D1a	Hap-L	Hap-H	Hap-C	Hap-A	CKX-D1a	TGW6-A1b	Cwi-A1a	Hap-L	H1g	Hap-G	others	Lr14+	lr34+	Lr68-	Yr15-	Lr47-	Lr21-	sr2-	A allele	Tsn1-	Yr36-	Pch1-	Trident	AL1	Sr36/Pm6(+)	Wsm2+	Lr16-	Lr48-	Sr42+	Yr5+	Westonia type	Dreb-B1b	A2a	3Ba	PHS+	Sdr-B1a
163	Lumai 7	/	/	Third generation of Abbondanza	Lovrin 10///Virgilio/Rulofen//Youxuan26	Hap-7A-1, 2	A1b	B1b	GS2-A1b	Hap-1	Hap-4A-T	Hap-5D-C	GS-D1a	Hap-L	Hap-H	Hap-T	Hap-A	CKX-D1b	TGW6-A1a	Cwi-A1a	Hap-L	H1g	Hap-G	others	Lr14+	lr34-	Lr68-	Yr15-	Lr47-	Lr21-	sr2-	A allele	Tsn1-	Yr36-	Pch1-	Trident	AL1	Sr36/Pm6(+)	Wsm2-	Lr16-	Lr48-	Sr42-	Yr5+	Kauz type	Dreb-B1b	A2a	3Ba	PHS-	Sdr-B1b
164	Aimengniu II	/	/	Third generation of Abbondanza	Aifeng 3//Mengxian 201/Neuzucht	Hap-7A-1, 2	A1b	B1a	GS2-A1b	Hap-2	Hap-4A-C	Hap-5D-C	GS-D1b	Hap-L	Hap-H	Hap-T	Hap-A	CKX-D1a	TGW6-A1a	Cwi-A1a	Hap-L	H1g	Hap-A	Hap-1	Lr14+	lr34-	Lr68+	Yr15-	Lr47-	Lr21-	sr2-	A allele	Tsn1+	Yr36-	Pch1-	Molineux	AL1	Sr36/Pm6(+)	Wsm2+	Lr16-	Lr48-	Sr42-	Yr5+	Kauz type	Dreb-B1b	A2a	3Ba	PHS+	Sdr-B1b
165	Fengkang 1	/	/	Third generation of Abbondanza	Lovrin 10/Youmangbai 4	Hap-7A-1, 2	A1b	B1a	GS2-A1a	Hap-1	Hap-4A-T	Hap-5D-C	GS-D1a	Hap-L	Hap-H	Heterozygous	Hap-A	CKX-D1a	TGW6-A1a	Cwi-A1a	Hap-L	H1g	Hap-G	others	Lr14+	lr34-	Lr68+	Yr15+	Lr47-	Lr21-	sr2-	N allele	Tsn1-	Yr36-	Pch1-	Trident	AL1	Sr36/Pm6(+)	Wsm2-	Lr16-	Lr48-	Sr42-	Yr5+	Kauz type	Dreb-B1b	A2a	3Ba	Heterozygous	Sdr-B1b
166	Fengkang 5	/	/	Third generation of Abbondanza	Lovrin 10/Youmangbai 4	Hap-7A-1, 2	A1a	B1b	GS2-A1a	Hap-2	Hap-4A-C	Hap-5D-C	GS-D1a	Hap-L	Hap-H	Hap-C	Hap-A	CKX-D1b	TGW6-A1b	Cwi-A1a	Hap-L	H1g	Hap-G	others	Lr14+	lr34+	Lr68-	Yr15-	Lr47-	Lr21-	sr2-	A allele	Tsn1-	Yr36-	Pch1-	Trident	AL1	Sr36/Pm6(+)	Wsm2-	Lr16-	Lr48-	Sr42-	Yr5+	Westonia type	Dreb-B1b	A2a	3Ba	PHS+	Sdr-B1a
167	Jimai 10	/	/	Third generation of Abbondanza	Lovrin 10/Aiganzao	Hap-7A-1, 2	A1b	B1b	GS2-A1a	Hap-1	Hap-4A-C	Hap-5D-C	GS-D1a	Hap-L	Hap-H	Hap-T	Hap-A	CKX-D1a	TGW6-A1a	Cwi-A1a	Hap-L	H1g	Hap-G	others	Lr14+	lr34-	Heterozygous	Yr15+	Lr47-	Lr21-	sr2-	A allele	Tsn1-	Yr36-	Pch1-	Trident	AL1	Sr36/Pm6(+)	Wsm2-	Lr16-	Lr48-	Sr42-	Yr5+	Kauz type	Dreb-B1b	A2a	3Ba	PHS-	Sdr-B1b
168	Jimai 17	/	/	Third generation of Abbondanza	Lovrin 10/Dongfanghong 3	Hap-7A-1, 2	A1b	B1b	GS2-A1b	Hap-2	Hap-4A-C	Hap-5D-C	GS-D1a	Hap-H	Hap-H	Hap-C	Hap-A	CKX-D1b	TGW6-A1b	Cwi-A1a	Hap-L	H1g	Hap-A	Hap-1	Lr14-	lr34-	Lr68-	Yr15+	Lr47-	Lr21-	sr2-	A allele	Tsn1-	Yr36-	Pch1-	Trident	AL1	Sr36/Pm6(+)	Wsm2-	Lr16-	Lr48-	Sr42-	Yr5+	Westonia type	Dreb-B1b	A2a	3Ba	PHS-	Sdr-B1b
169	Jimai 18	/	/	Third generation of Abbondanza	Lovrin 10/Aiganzao	Hap-7A-1, 2	A1b	B1b	GS2-A1b	Hap-1	Hap-4A-T	Hap-5D-C	GS-D1a	Hap-L	Hap-H	Hap-T	Hap-A	CKX-D1b	TGW6-A1a	Cwi-A1a	Hap-L	H1g	Hap-G	others	Lr14+	lr34-	Lr68-	Yr15+	Lr47-	Lr21-	sr2-	A allele	Tsn1+	Heterozygous	Pch1-	Trident	AL1	Sr36/Pm6(+)	Wsm2-	Lr16-	Lr48-	Sr42-	Yr5+	Kauz type	Dreb-B1b	Heterozygous	3Ba	PHS-	Sdr-B1b
170	Jimai 25	/	/	Third generation of Abbondanza	Lovrin 10/Aiganzao	Hap-7A-1, 2	A1b	B1b	GS2-A1b	Hap-1	Hap-4A-T	Hap-5D-C	GS-D1a	Hap-L	Hap-H	Hap-T	Hap-A	CKX-D1b	TGW6-A1a	Cwi-A1a	Hap-L	H1g	Hap-G	others	Lr14+	lr34-	Lr68-	Yr15+	Lr47-	Lr21-	sr2-	A allele	Tsn1-	Yr36-	Pch1-	Trident	AL1	Sr36/Pm6(+)	Wsm2-	Lr16-	Lr48-	Sr42-	Yr5+	Kauz type	Dreb-B1b	A2a	3Ba	PHS-	Sdr-B1b
171	Ganmai 1	/	/	Third generation of Abbondanza	Lovrin 10/Aiganzao	Hap-7A-1, 2	A1a	B1b	GS2-A1b	Hap-1	Hap-4A-T	Hap-5D-C	GS-D1a	Hap-L	Hap-L	Hap-T	Hap-A	CKX-D1b	TGW6-A1a	Cwi-A1a	Hap-L	H1g	Hap-G	others	Lr14+	lr34-	Lr68-	Yr15-	Lr47-	Lr21-	sr2-	A allele	Tsn1-	Yr36-	Pch1-	Trident	AL1	Sr36/Pm6(+)	Wsm2-	Lr16-	Lr48-	Sr42-	Yr5+	Kauz type	Dreb-B1b	A2a	3Ba	PHS-	Sdr-B1b
172	Jimai 19	/	/	Third generation of Abbondanza	Tianxuan 16/2422/464//Lovrin 10	Hap-7A-1, 2	A1b	B1b	GS2-A1b	Hap-2	Hap-4A-C	Hap-5D-C	GS-D1a	Hap-L	Hap-L	Hap-T	Hap-A	CKX-D1b	TGW6-A1a	Cwi-A1a	Hap-L	H1g	Hap-G	Hap-1	Lr14+	lr34-	Lr68-	Yr15-	Lr47-	Lr21-	sr2-	A allele	Tsn1+	Yr36-	Pch1-	Trident	AL1	Sr36/Pm6(+)	Wsm2-	Lr16-	Lr48-	Sr42-	Yr5+	Westonia type	Dreb-B1a	A2a	3Bb	PHS+	Sdr-B1b
173	Longchun 1	/	/	Third generation of Abbondanza	Wuyimai/Abbondanza//Ganmai 6///Orofen	Hap-7A-3	A1a	B1a	GS2-A1b	Hap-1	Hap-4A-C	Hap-5D-C	GS-D1a	Hap-L	Hap-L	NA	Hap-A	CKX-D1a	TGW6-A1a	Cwi-A1a	Hap-H	H1g	Hap-G	Hap-1	Lr14+	lr34-	NA	NA	Lr47-	Lr21-	sr2-	A allele	Heterozygous	Yr36-	Pch1-	Trident	AL1	Sr36/Pm6(+)	Wsm2-	Lr16-	Lr48-	Sr42-	Yr5+	Westonia type	Dreb-B1a	A2b	3Bb	NA	Sdr-B1b
174	Longchun 13	/	/	Fourth generation of Abbondanza	Longchun 11/Qingchun 533	Hap-7A-3	A1b	B1a	GS2-A1a	Hap-1	Hap-4A-C	Hap-5D-C	GS-D1a	Hap-L	Hap-H	Hap-T	Hap-A	CKX-D1a	TGW6-A1b	Cwi-A1a	Hap-L	H1g	Hap-G	others	Lr14+	lr34-	Lr68-	Yr15-	Lr47-	Lr21-	sr2-	A allele	Tsn1+	Yr36 −	Pch1-	Trident	AL1	Sr36/Pm6(-)	Wsm2-	Lr16-	Lr48-	Sr42-	Yr5-	Westonia type	Dreb-B1a	A2a	3Bb	PHS+	Sdr-B1b
175	Beijing 8694	/	/	Fourth generation of Abbondanza	Youmanghong 7/Lovrin 10///Jingshuang 2/Lovrin 13//Jingshuang 3	Hap-7A-1, 2	A1a	B1b	GS2-A1b	Hap-1	Hap-4A-C	Hap-5D-C	GS-D1a	Hap-L	Hap-H	Hap-T	Hap-A	CKX-D1a	TGW6-A1a	Cwi-A1a	Hap-L	H1g	Hap-G	Hap-1	Lr14-	lr34-	Lr68-	Yr15-	Lr47-	Lr21-	sr2-	A allele	Tsn1-	Yr36-	Pch1-	Trident	AL1	Sr36/Pm6(+)	Wsm2-	Lr16-	Lr48-	Sr42-	Yr5+	Westonia type	Dreb-B1b	A2a	3Ba	PHS-	Sdr-B1b
176	Jingdong 6	/	/	Fourth generation of Abbondanza	Youmanghong 7/Lovrin 10//Nongdadai 177-143	Hap-7A-1, 2	A1a	B1b	GS2-A1a	Hap-1	Hap-4A-C	Hap-5D-C	GS-D1a	Hap-L	Hap-H	Hap-T	Hap-A	CKX-D1a	TGW6-A1a	Cwi-A1a	Hap-L	H1g	Hap-G	others	Lr14+	lr34-	Lr68-	Yr15+	Lr47-	Lr21-	sr2-	A allele	Tsn1-	Yr36-	Pch1-	Trident	AL1	Sr36/Pm6(+)	Wsm2-	Lr16-	Lr48-	Sr42-	Yr5+	Westonia type	Dreb-B1b	A2a	3Ba	PHS-	Sdr-B1b
177	Beijing 837	/	/	Fourth generation of Abbondanza	Youmanghong 7/Lovrin 10///Jingshuang 6/Shanqianmai//Jingshuang 3	Hap-7A-1, 2	A1a	B1a	GS2-A1b	Hap-1	Hap-4A-T	Hap-5D-C	GS-D1a	Hap-L	Hap-L	Hap-C	Hap-A	CKX-D1a	TGW6-A1a	Cwi-A1a	Hap-L	H1g	Hap-G	Hap-1	Lr14-	lr34-	Lr68-	Yr15-	Lr47-	Lr21-	sr2-	A allele	Tsn1+	Yr36-	Pch1-	Trident	AL1	Sr36/Pm6(+)	Wsm2+	Lr16-	Lr48-	Sr42-	Yr5+	Westonia type	Dreb-B1b	A2a	3Ba	PHS-	Sdr-B1b
178	Jingdong 8	/	/	Fourth generation of Abbondanza	Aвpopa//5238/016///Hongliang 4////Youmanghong 7/Lovrin 10	Hap-7A-1, 2	A1a	B1b	GS2-A1a	Hap-1	Hap-4A-C	Hap-5D-C	GS-D1a	Hap-L	Hap-H	Hap-C	Hap-A	CKX-D1a	TGW6-A1a	Cwi-A1a	Hap-L	H1g	Hap-G	others	Lr14-	lr34-	Lr68-	Yr15-	Lr47-	Lr21-	sr2-	A allele	Tsn1-	Yr36-	Pch1-	Trident	AL1	Sr36/Pm6(+)	Wsm2-	Lr16-	Lr48-	Sr42-	Yr5+	Westonia type	Dreb-B1b	A2a	3Ba	PHS-	Sdr-B1b
179	Jing 437	/	/	Fourth generation of Abbondanza	Nongda 45/Beijing 8//Lovrin 10///Youmangbai 4/Aiganzao	Hap-7A-1, 2	A1a	B1a	GS2-A1a	Hap-1	Hap-4A-T	Hap-5D-C	GS-D1a	Hap-L	Hap-H	Hap-T	Hap-A	CKX-D1a	TGW6-A1a	Cwi-A1a	Hap-L	H1g	Hap-G	others	Heterozygous	lr34-	Lr68+	Yr15-	Lr47-	Lr21-	sr2-	A allele	Tsn1-	Yr36+	Pch1-	Trident	AL1	Sr36/Pm6(+)	Wsm2+	Lr16-	Lr48-	Sr42-	Yr5+	Kauz type	Dreb-B1b	A2a	3Ba	PHS+	Sdr-B1b
180	Jingmai 2	/	/	Fourth generation of Abbondanza	Nongda 139/Jinfeng 1//7201/Lovrin 10	Hap-7A-1, 2	A1a	B1b	GS2-A1b	Hap-1	Hap-4A-T	Hap-5D-C	GS-D1a	Hap-L	Hap-H	Hap-C	Hap-A	CKX-D1a	TGW6-A1a	Cwi-A1a	Hap-L	H1g	Hap-A	Hap-1	Lr14-	lr34-	Lr68-	Yr15-	Lr47-	Lr21-	sr2-	A allele	Tsn1+	Yr36-	Pch1-	Trident	AL1	Sr36/Pm6(+)	Wsm2-	Lr16-	Lr48-	Sr42-	Yr5+	Westonia type	Dreb-B1b	A2a	3Ba	PHS-	Sdr-B1a
181	Jimai 23	/	/	Fourth generation of Abbondanza	Anyang 10/Aifeng 3////Lovrin 10///Beijing 8//Heine Hvede/Orofen	Hap-7A-1, 2	A1a	B1b	GS2-A1b	Hap-1	Hap-4A-C	Hap-5D-C	Heterozygous	Heterozygous	Hap-H	Hap-T	Hap-A	CKX-D1a	TGW6-A1b	Cwi-A1a	Hap-L	H1g	Hap-G	Hap-1	Lr14-	lr34-	Lr68-	Yr15-	Lr47-	Lr21-	sr2-	A allele	Tsn1+	Yr36-	Pch1-	Trident	AL1	Sr36/Pm6(+)	Wsm2-	Lr16-	Lr48-	Sr42-	Heterozygous	Westonia type	Dreb-B1a	A2a	3Ba	Heterozygous	Sdr-B1b
182	Jimai 24	/	/	Fourth generation of Abbondanza	Anyang 10/Aifeng 3////Lovrin 10///Beijing 8//Heine Hvede/Orofen	Hap-7A-1, 2	A1b	B1b	GS2-A1a	Hap-2	Hap-4A-T	Hap-5D-C	GS-D1a	Hap-H	Hap-L	Hap-T	Hap-A	CKX-D1b	TGW6-A1a	Cwi-A1a	Hap-H	H1c	Hap-A	Heterozygous	Lr14+	lr34-	Lr68-	Yr15-	Lr47-	Lr21-	sr2-	A allele	Tsn1+	Yr36-	Pch1-	Trident	AL1	Sr36/Pm6(+)	Wsm2-	Lr16-	Lr48-	Sr42-	Yr5+	Kauz type	Dreb-B1a	A2a	3Ba	PHS+	Sdr-B1a
183	Lumai 5	/	/	Fourth generation of Abbondanza	Aimengniu Ⅳ/Shannongfu 66	Hap-7A-1, 2	A1a	B1a	GS2-A1b	Hap-1	Hap-4A-C	Hap-5D-C	GS-D1a	Hap-L	Hap-L	Hap-T	Hap-A	CKX-D1b	TGW6-A1a	Cwi-A1a	Hap-H	H1g	Hap-G	Hap-1	Lr14+	lr34-	Lr68+	Yr15+	Lr47-	Lr21-	sr2-	A allele	Tsn1+	Yr36-	Pch1-	Trident	AL1	Sr36/Pm6(+)	Wsm2-	Lr16-	Lr48-	Sr42-	Yr5+	Westonia type	Dreb-B1b	Heterozygous	3Bb	PHS+	Sdr-B1b
184	Lumai 8	/	/	Fourth generation of Abbondanza	Aimengniu Ⅳ/Shannongfu 66	Hap-7A-1, 2	A1a	B1a	GS2-A1b	Hap-2	Hap-4A-C	Hap-5D-C	GS-D1b	Hap-L	Hap-H	Hap-T	Hap-A	CKX-D1a	TGW6-A1b	Cwi-A1a	Hap-L	H1g	Hap-G	Hap-1	Lr14-	lr34-	Lr68-	Yr15+	Lr47-	Lr21-	sr2-	A allele	Tsn1+	Yr36-	Pch1-	Trident	AL1	Sr36/Pm6(+)	Wsm2-	Lr16-	Lr48-	Sr42-	Yr5+	Westonia type	Dreb-B1b	A2a	3Bb	PHS+	Sdr-B1b
185	Lumai 11	/	/	Fourth generation of Abbondanza	Aimengniu Ⅳ/Shannongfu 66	Hap-7A-1, 2	A1b	B1a	GS2-A1b	Hap-1	Hap-4A-C	Hap-5D-C	GS-D1b	Hap-L	Hap-L	Hap-T	Hap-A	CKX-D1a	TGW6-A1a	Cwi-A1a	Hap-H	H1g	Hap-G	Hap-1	Lr14+	lr34-	Lr68+	Yr15+	Lr47-	Lr21-	sr2-	A allele	Tsn1+	Yr36+	Pch1-	Trident	AL1	Sr36/Pm6(+)	Wsm2-	Lr16-	Lr48-	Sr42-	Yr5+	Westonia type	Dreb-B1a	A2a	3Bb	PHS+	Sdr-B1b
186	Lu 215953	/	/	Fourth generation of Abbondanza	Aimengniu Ⅳ/Shannongfu 66	Hap-7A-1, 2	A1a	B1a	Heterozygous	Hap-1	Hap-4A-T	Hap-5D-C	GS-D1a	Hap-H	Hap-L	Hap-T	Hap-A	CKX-D1a	TGW6-A1a	Cwi-A1a	Hap-L	H1g	Hap-G	Hap-1	Lr14-	lr34-	Lr68-	Yr15-	Lr47-	Lr21-	sr2-	N allele	Tsn1+	Yr36-	Pch1-	Trident	AL1	Sr36/Pm6(-)	Wsm2-	Lr16-	Lr48-	Sr42-	Yr5+	Westonia type	Dreb-B1b	A2a	3Ba	PHS+	Heterozygous
187	Yumai 34	/	/	Fourth generation of Abbondanza	Aimengniu Ⅴ/Yumai 2	Hap-7A-1, 2	A1b	B1b	GS2-A1a	Hap-2	Hap-4A-T	Hap-5D-C	GS-D1a	Hap-H	Hap-H	Hap-T	Hap-A	CKX-D1b	TGW6-A1a	Cwi-A1a	Hap-H	H1c	Hap-A	others	Lr14-	lr34-	Lr68-	Yr15+	Lr47-	Lr21-	sr2-	A allele	Tsn1-	Yr36+	Pch1-	Trident	AL1	Sr36/Pm6(+)	Wsm2-	Lr16-	Lr48-	Sr42-	Yr5+	Kauz type	Dreb-B1a	A2a	3Ba	PHS+	Sdr-B1a
188	Xuzhou 24	/	/	Fourth generation of Abbondanza	AimengniuⅣ/Xuzhou 7904-13-2-2	Hap-7A-3	A1b	B1b	GS2-A1b	Hap-1	Hap-4A-C	Hap-5D-C	GS-D1a	Hap-L	Hap-H	Hap-C	Hap-A	CKX-D1b	TGW6-A1a	Cwi-A1a	Hap-L	H1g	Hap-G	others	Lr14+	lr34-	Lr68+	Yr15-	Lr47-	Lr21-	sr2-	A allele	Tsn1-	Yr36-	Pch1-	Trident	AL1	Sr36/Pm6(+)	Wsm2+	Lr16+	Lr48-	Sr42-	Yr5+	Kauz type	Dreb-B1a	Heterozygous	3Bb	PHS+	Sdr-B1b
189	Zhengzi 8204-0-12-2	/	/	Fourth generation of Abbondanza	Baofeng 7228/Aimengniu	Hap-7A-1, 2	A1b	B1a	GS2-A1b	Hap-2	Hap-4A-C	Hap-5D-C	GS-D1a	Hap-H	Hap-H	Hap-T	Hap-A	CKX-D1a	TGW6-A1a	Cwi-A1a	Hap-L	H1g	Hap-A	others	Lr14+	lr34-	Lr68-	Yr15-	Lr47-	Lr21-	sr2-	A allele	Tsn1+	Yr36-	Pch1-	Trident	AL1	Sr36/Pm6(+)	Wsm2-	Lr16+	Lr48-	Sr42-	Yr5-	Westonia type	Dreb-B1a	A2b	3Bb	PHS+	Sdr-B1a
190	Zhenghua 4-3	/	/	Fourth generation of Abbondanza	Lumai 1/87101-804F1Huapei	Hap-7A-1, 2	A1a	B1a	GS2-A1a	Hap-2	Hap-4A-C	Hap-5D-C	GS-D1b	Hap-L	Hap-L	Hap-T	Hap-A	CKX-D1b	TGW6-A1a	Cwi-A1a	Hap-L	H1g	Hap-A	Heterozygous	Lr14+	lr34-	Lr68-	Yr15+	Lr47-	Lr21-	sr2-	A allele	Tsn1+	Yr36-	Pch1-	Trident	AL1	Sr36/Pm6(+)	Wsm2-	Lr16-	Lr48-	Sr42-	Yr5+	Westonia type	Dreb-B1a	A2a	3Ba	PHS+	Sdr-B1b
191	Longxi 18	/	/	Fourth generation of Abbondanza	Fufan 17/Longxi 35	Hap-7A-3	A1b	B1a	GS2-A1b	Hap-2	Hap-4A-C	Hap-5D-C	GS-D1b	Hap-H	Hap-H	Hap-T	Hap-A	CKX-D1a	TGW6-A1a	Cwi-A1a	Hap-L	H1g	Hap-A	Hap-1	Lr14-	lr34-	Lr68-	Yr15-	Lr47-	Lr21-	sr2-	A allele	Tsn1-	Yr36-	Pch1-	Trident	AL1	Sr36/Pm6(+)	Wsm2-	Lr16+	Lr48-	Sr42-	Yr5-	Westonia type	Dreb-B1a	A2a	3Ba	PHS-	Heterozygous
192	Fengqiang 5	/	/	Fourth generation of Abbondanza	Fengqiang 3/Zhuocheng 1	Hap-7A-1, 2	A1a	B1b	GS2-A1b	Hap-2	Hap-4A-C	Hap-5D-C	GS-D1a	Hap-H	Hap-H	Hap-T	Hap-A	CKX-D1a	TGW6-A1a	Cwi-A1a	Hap-L	H1g	Hap-A	Hap-1	Lr14+	lr34-	Lr68-	Yr15-	Lr47-	Lr21-	sr2-	A allele	Tsn1+	Yr36+	Pch1-	Trident	Heterozygous	Sr36/Pm6(+)	Wsm2-	Lr16+	Lr48-	Sr42-	Yr5+	Westonia type	Dreb-B1b	A2a	3Bb	PHS+	Sdr-B1a
193	Jinmai 53	/	/	Fourth generation of Abbondanza	Lovrin 10/Youmanghong 7//Jinmai 15	Hap-7A-1, 2	A1b	B1a	GS2-A1a	Hap-1	Hap-4A-C	Hap-5D-C	GS-D1a	Hap-L	Hap-L	Hap-T	Hap-A	CKX-D1a	TGW6-A1b	Cwi-A1a	Hap-H	H1g	Hap-G	Hap-1	Lr14-	lr34-	Lr68+	Yr15-	Lr47-	Lr21-	sr2-	A allele	Tsn1-	Yr36-	Pch1+	Trident	AL1	Sr36/Pm6(+)	Wsm2-	Lr16-	Lr48-	Sr42-	Yr5+	Kauz type	Dreb-B1b	A2a	3Bb	PHS+	Sdr-B1b
194	Beijing 841	/	/	Fifth generation of Abbondanza	Beijing 18///Nongda 45/Beijing 8//Lovrin 10///Nongda 139	Hap-7A-3	A1b	B1a	GS2-A1b	Hap-1	Hap-4A-T	Hap-5D-C	GS-D1b	Hap-L	Hap-H	Hap-T	Hap-A	CKX-D1a	TGW6-A1a	Cwi-A1a	Hap-L	H1g	Hap-G	others	Lr14-	lr34-	Lr68-	NA	Lr47-	Lr21-	sr2-	A allele	Tsn1-	Yr36-	Pch1-	Trident	AL1	Sr36/Pm6(+)	Wsm2-	Lr16-	Lr48-	Sr42-	Yr5+	Westonia type	Dreb-B1b	A2a	3Bb	PHS+	Sdr-B1b
195	Lumai 12	/	/	Fifth generation of Abbondanza	Lovrin 10/Youbao//Orofen527/Aifeng 3///Taishan 1	Hap-7A-3	A1b	B1b	GS2-A1b	Hap-1	Hap-4A-T	Hap-5D-C	GS-D1b	Hap-L	Hap-H	Hap-T	Hap-A	CKX-D1b	TGW6-A1a	Cwi-A1a	Hap-L	H1g	Hap-A	others	Lr14-	lr34-	Lr68-	Yr15-	Lr47-	Lr21-	sr2-	A allele	Tsn1-	Yr36-	Pch1-	Trident	AL1	Sr36/Pm6(-)	Wsm2-	Lr16-	Lr48-	Sr42-	Yr5+	Westonia type	Dreb-B1a	A2a	3Bb	PHS-	Sdr-B1b
196	Jimai 36	/	/	Fifth generation of Abbondanza	Huixianhong/Abbondanza//Orofen///Shanqianmai////Guandongai/Dongfangxiaomai-To/////Jimai 2/Aвpopa	Hap-7A-3	A1b	B1b	GS2-A1b	Hap-1	Hap-4A-T	Hap-5D-C	Heterozygous	Hap-L	Hap-H	Hap-T	Hap-A	CKX-D1a	TGW6-A1a	Cwi-A1a	Hap-L	H1g	Hap-A	Hap-1	Lr14+	lr34-	Lr68-	Yr15-	Lr47-	Lr21-	sr2-	A allele	Tsn1-	Yr36-	Pch1-	Trident	AL1	Sr36/Pm6(+)	Wsm2-	Lr16-	Lr48-	Sr42-	Yr5+	Westonia type	Dreb-B1b	A2a	3Ba	PHS+	Sdr-B1b
197	Longxi 6	/	/	Fifth generation of Abbondanza	Longxi 35/Alondra"S"//Fufan 16	Hap-7A-1, 2	A1b	B1b	GS2-A1b	Hap-2	Hap-4A-T	Hap-5D-C	GS-D1a	Hap-H	Hap-H	Hap-T	Hap-A	CKX-D1a	TGW6-A1a	Cwi-A1a	Hap-L	H1g	Hap-A	Hap-1	Lr14-	lr34-	NA	Yr15-	Lr47-	Lr21-	sr2-	A allele	Tsn1-	Yr36-	Pch1-	Trident	AL1	Sr36/Pm6(-)	Wsm2-	Lr16-	Lr48-	Sr42-	Yr5+	Kauz type	Dreb-B1b	A2a	3Ba	PHS+	Sdr-B1a
198	Lumai 23	/	/	Fifth generation of Abbondanza	Lumai 8/Daliai	Hap-7A-1, 2	A1a	B1a	GS2-A1b	Hap-1	Hap-4A-T	Hap-5D-C	GS-D1b	Hap-H	Hap-H	Hap-T	Hap-A	Heterozygous	TGW6-A1a	Cwi-A1a	Hap-L	H1g	Hap-A	Heterozygous	Lr14-	lr34-	Lr68-	Yr15-	Lr47-	Lr21-	sr2-	A allele	Tsn1+	Yr36-	Pch1-	Trident	AL1	Sr36/Pm6(+)	Wsm2-	Lr16-	Lr48-	Sr42-	Heterozygous	Westonia type	Dreb-B1b	A2a	3Bb	PHS+	Heterozygous
199	Machang 2	/	/	Sibling line of St-2422/464	(S) St-1472-506	Hap-7A-3	A1a	B1b	GS2-A1b	Hap-2	Hap-4A-C	Hap-5D-C	GS-D1a	Hap-H	Hap-H	Hap-T	Hap-A	CKX-D1b	TGW6-A1a	Cwi-A1a	Hap-L	H1g	Hap-A	Hap-1	Lr14+	lr34-	Lr68-	Yr15-	Lr47-	Lr21-	sr2-	A allele	Tsn1+	Yr36-	Pch1-	Trident	AL1	Sr36/Pm6(+)	Wsm2-	Lr16-	Lr48-	Sr42-	Yr5-	Kauz type	Dreb-B1a	A2a	3Ba	PHS+	Sdr-B1a
200	Shounong 82-6	/	/	Sibling line of St-2422/464	(S) St-1472-506	Hap-7A-1, 2	A1b	B1a	GS2-A1b	Hap-2	Hap-4A-C	Hap-5D-C	GS-D1a	Hap-H	Hap-H	Hap-T	Hap-A	CKX-D1b	TGW6-A1a	Cwi-A1a	Hap-L	H1g	Hap-A	others	Lr14+	lr34-	Heterozygous	Yr15-	Lr47-	Lr21-	sr2-	A allele	Tsn1+	Yr36-	Pch1-	Trident	AL1	Sr36/Pm6(+)	Wsm2-	Lr16-	Lr48-	Sr42-	Yr5-	Kauz type	Dreb-B1a	A2a	3Ba	PHS-	Sdr-B1a
201	Ningchun 3	/	/	Sibling line of St-2422/464	(M) St-1472-506	Hap-7A-3	A1b	B1b	GS2-A1b	Hap-2	Hap-4A-C	Hap-5D-C	GS-D1a	Hap-H	Hap-H	Hap-T	Hap-A	CKX-D1b	TGW6-A1a	Cwi-A1a	Hap-L	H1g	Hap-A	Hap-1	Lr14+	lr34-	Lr68-	Yr15-	Lr47-	Lr21-	sr2-	A allele	Tsn1+	Yr36-	Pch1-	Trident	AL1	Sr36/Pm6(-)	Wsm2-	Lr16-	Lr48-	Sr42-	Yr5-	Westonia type	Dreb-B1a	A2a	3Ba	PHS+	Sdr-B1a
202	Yi 894013	/	/	Sibling line of St-2422/464	(S) Ningmai 3	Hap-7A-1, 2	A1b	B1a	GS2-A1b	Hap-2	Hap-4A-C	Hap-5D-C	GS-D1a	Hap-H	Hap-L	Hap-T	Hap-A	CKX-D1b	TGW6-A1b	Cwi-A1a	Hap-L	H1g	Hap-A	others	Lr14-	lr34+	Lr68-	Yr15-	Lr47-	Lr21-	sr2-	A allele	Tsn1+	Yr36-	Pch1+	Trident	AL1	Sr36/Pm6(+)	Wsm2-	Lr16+	Lr48-	Sr42-	Yr5+	Westonia type	Dreb-B1b	A2a	3Ba	PHS+	Sdr-B1a
203	Pingliang 38	/	/	Sibling line of St-2422/464	(S) (St-2422/464)	Hap-7A-1, 2	A1b	B1b	GS2-A1b	Hap-1	Hap-4A-C	Hap-5D-C	GS-D1b	Hap-L	Hap-H	Hap-T	NA	CKX-D1b	TGW6-A1a	Cwi-A1a	Hap-L	H1g	Hap-A	others	Lr14-	lr34-	Lr68-	Yr15-	Lr47-	Lr21-	sr2-	A allele	Tsn1+	Yr36+	Pch1-	Trident	AL1	Sr36/Pm6(+)	Wsm2-	Lr16-	Lr48-	Sr42-	Yr5+	Westonia type	Dreb-B1b	A2a	3Bb	PHS+	Sdr-B1b
204	Tangfu 6017	/	/	Sibling line of St-2422/464	(M) Fanxiu 4	Hap-7A-1, 2	A1b	B1a	GS2-A1a	Hap-1	Hap-4A-C	Hap-5D-C	GS-D1a	Hap-L	Hap-H	Hap-T	Hap-A	CKX-D1a	TGW6-A1a	Cwi-A1a	Hap-L	H1g	Hap-A	Hap-1	Lr14-	lr34-	Lr68-	Yr15-	Lr47-	Lr21-	sr2-	N allele	Tsn1+	Yr36-	Pch1-	Trident	AL1	Sr36/Pm6(+)	Wsm2+	Lr16-	Lr48-	Sr42-	Yr5+	Westonia type	Dreb-B1a	A2a	3Bb	PHS-	Sdr-B1b
205	Wan 86-391	/	/	First generation of St-2422/464	Machang 2/Qianhuan 803	Hap-7A-3	A1b	B1b	GS2-A1a	Hap-1	Hap-4A-C	Hap-5D-C	GS-D1a	Hap-H	Hap-H	Hap-T	Hap-A	CKX-D1b	TGW6-A1a	Cwi-A1a	Hap-L	H1c	Hap-G	Hap-1	Lr14-	lr34-	Lr68-	Yr15-	Lr47-	Lr21-	sr2-	A allele	Tsn1+	Yr36-	Pch1-	Trident	AL1	Sr36/Pm6(-)	Wsm2-	Lr16-	Lr48-	Sr42-	Yr5-	Kauz type	Dreb-B1a	A2a	3Ba	PHS+	Sdr-B1a
206	Suyu 3	/	/	First generation of St-2422/464	Xiaoyan 6/Ningmai 3	Hap-7A-1, 2	A1b	B1a	GS2-A1b	Hap-1	Hap-4A-C	Hap-5D-C	GS-D1a	Hap-H	Hap-H	Hap-T	Hap-A	CKX-D1b	TGW6-A1a	Cwi-A1a	Hap-L	H1g	Hap-G	Hap-1	Lr14+	lr34-	Lr68-	Yr15-	Lr47-	Lr21-	sr2-	A allele	Tsn1+	Yr36-	Pch1-	Trident	AL1	Sr36/Pm6(+)	Wsm2-	Lr16+	Lr48-	Sr42-	Yr5-	Kauz type	Dreb-B1a	A2a	3Ba	PHS-	Sdr-B1a
207	Zhumai 3	/	/	First generation of St-2422/464	(St-2422/464)/6729-0-3-7	Hap-7A-1, 2	A1b	B1a	GS2-A1b	Hap-1	Hap-4A-C	Hap-5D-C	GS-D1b	Hap-L	Hap-H	Hap-T	Hap-A	CKX-D1b	TGW6-A1a	Cwi-A1a	Hap-L	H1g	Hap-G	Hap-1	Lr14-	lr34-	Lr68-	Yr15-	Lr47-	Lr21-	sr2-	A allele	Tsn1-	Yr36+	Pch1-	Trident	AL1	Sr36/Pm6(-)	Wsm2-	Lr16+	Lr48-	Sr42-	Yr5-	Westonia type	Dreb-B1a	A2a	3Ba	PHS-	Sdr-B1b
208	Zhengzhou 741	/	/	First generation of St-2422/464	(St-2422/464)/Zhengzhou 17	Hap-7A-1, 2	A1b	B1a	GS2-A1b	Hap-1	Hap-4A-C	Hap-5D-C	GS-D1a	Hap-L	Hap-H	Hap-T	Hap-A	CKX-D1b	TGW6-A1a	Cwi-A1a	Hap-L	H1g	Hap-G	Hap-1	Lr14-	lr34-	Lr68-	Yr15-	Lr47-	Lr21-	sr2-	A allele	Tsn1+	Yr36-	Pch1-	Trident	AL1	Sr36/Pm6(-)	Wsm2-	Lr16-	Lr48-	Sr42-	Yr5-	Westonia type	Dreb-B1a	A2a	3Bb	PHS+	Sdr-B1b
209	Wanpei 8225	/	/	First generation of St-2422/464	5933-3/Aiganzao//(St-2422/464)	Hap-7A-1, 2	A1b	B1a	GS2-A1a	Hap-2	Hap-4A-C	Hap-5D-C	GS-D1b	Hap-H	Hap-H	Hap-T	Hap-A	CKX-D1a	TGW6-A1b	Cwi-A1a	Hap-L	H1c	Hap-A	Hap-1	Lr14+	lr34-	NA	Yr15-	Lr47-	Lr21-	sr2-	A allele	Tsn1+	Yr36-	Pch1-	Molineux	AL1	Sr36/Pm6(-)	Wsm2-	Lr16-	Lr48-	Sr42-	Yr5+	Westonia type	Dreb-B1b	A2a	3Ba	PHS+	Sdr-B1a
210	Xiangmai 5	/	/	First generation of St-2422/464	(St-2422/464)/Zhengzuo 17	Hap-7A-1, 2	A1b	B1a	GS2-A1b	Hap-2	Hap-4A-C	Hap-5D-C	GS-D1a	Hap-H	Hap-H	Hap-T	Hap-A	CKX-D1b	TGW6-A1a	Cwi-A1a	Hap-L	H1g	Hap-G	Hap-1	Lr14+	lr34-	Lr68-	Yr15-	Lr47-	Lr21-	sr2-	A allele	Tsn1-	Yr36+	Pch1-	Trident	AL1	Sr36/Pm6(+)	Wsm2-	Lr16+	Lr48-	Sr42-	Yr5-	Westonia type	Dreb-B1a	A2a	3Ba	PHS-	Sdr-B1a
211	Yiningxiaomai	/	/	First generation of St-2422/464	Jiangdu 1/St-1472/506	Hap-7A-3	A1b	B1a	GS2-A1b	Hap-2	Hap-4A-T	Hap-5D-C	GS-D1a	Hap-H	Hap-L	Hap-T	Hap-A	CKX-D1b	TGW6-A1a	Cwi-A1a	Hap-L	H1g	Hap-A	Hap-1	Lr14-	lr34-	Lr68-	Yr15-	Lr47-	Lr21-	sr2-	A allele	Tsn1-	Yr36-	Pch1-	Trident	AL1	Sr36/Pm6(+)	Wsm2-	Lr16+	Lr48-	Sr42-	Yr5+	Westonia type	Dreb-B1a	A2a	3Ba	PHS+	Heterozygous
212	Linfen 7410	/	/	First generation of St-2422/464	(St-2422/464)/6354-C	Hap-7A-3	A1b	B1a	GS2-A1b	Hap-2	Hap-4A-C	Hap-5D-C	GS-D1a	Hap-H	Hap-L	Hap-T	Hap-A	CKX-D1b	TGW6-A1a	Cwi-A1a	Hap-L	H1g	Hap-A	Heterozygous	Lr14-	lr34+	Lr68-	Yr15-	Lr47-	Lr21-	sr2-	A allele	Tsn1-	Yr36-	Pch1-	Trident	AL1	Sr36/Pm6(+)	Wsm2-	Lr16-	Lr48-	Sr42-	Yr5+	Kauz type	Dreb-B1b	A2a	3Ba	Heterozygous	Heterozygous
213	Ai 73	/	/	First generation of St-2422/464	(St-2422/464)/Funo	Hap-7A-1, 2	A1b	B1a	GS2-A1b	Hap-2	Hap-4A-T	Hap-5D-C	GS-D1a	Hap-H	Hap-H	Hap-T	Hap-A	CKX-D1b	TGW6-A1a	Cwi-A1a	Hap-L	H1g	Hap-A	Hap-1	Lr14-	lr34-	Lr68-	Yr15-	Lr47-	Lr21-	sr2-	N allele	Tsn1-	Yr36-	Pch1-	Trident	AL1	Sr36/Pm6(+)	Wsm2-	Lr16+	Lr48-	Sr42-	Yr5-	Westonia type	Dreb-B1a	A2a	3Ba	PHS-	Sdr-B1a
214	Annong 1	/	/	First generation of St-2422/464	(St-2422/464)/Nayinali 60	Hap-7A-1, 2	A1b	B1a	GS2-A1b	Hap-2	Hap-4A-T	Hap-5D-C	GS-D1a	Hap-H	Hap-H	Hap-T	Hap-A	CKX-D1a	TGW6-A1a	Cwi-A1a	Hap-L	H1g	Hap-A	Hap-1	Lr14+	lr34-	NA	Yr15-	Lr47-	Lr21-	sr2-	A allele	Tsn1+	Yr36+	Pch1+	Trident	AL1	Sr36/Pm6(+)	Heterozygous	Lr16+	Lr48-	Sr42-	Yr5-	Kauz type	Dreb-B1a	A2a	3Ba	PHS-	Sdr-B1a
215	Shan 7014-5-2	/	/	First generation of St-2422/464	(St-2422/464)/Xiaoyan 96	Hap-7A-3	A1b	B1a	GS2-A1b	Hap-2	Hap-4A-C	Hap-5D-C	GS-D1a	Hap-H	Hap-H	Hap-T	Hap-A	CKX-D1b	TGW6-A1a	Cwi-A1a	Hap-L	H1g	Hap-A	Hap-1	Lr14+	lr34-	Lr68-	Yr15-	Lr47-	Lr21-	sr2-	A allele	Tsn1+	Yr36-	Pch1-	Trident	AL1	Sr36/Pm6(+)	Wsm2-	Lr16+	Lr48-	Sr42-	Yr5-	Kauz type	Dreb-B1a	A2a	3Ba	PHS+	Sdr-B1a
216	Xiaoyan 5	/	/	First generation of St-2422/464	(St-2422/464)/Xiaoyan 96	Hap-7A-3	A1b	B1a	GS2-A1b	Hap-2	Hap-4A-T	Hap-5D-C	GS-D1a	Hap-H	Hap-L	Hap-T	Hap-G	CKX-D1b	TGW6-A1a	Cwi-A1a	Hap-L	H1g	Hap-A	Hap-1	Lr14+	lr34-	Lr68-	Yr15-	Lr47-	Lr21-	sr2-	A allele	Tsn1+	Yr36+	Pch1-	Trident	AL1	Sr36/Pm6(+)	Wsm2-	Lr16+	Lr48-	Sr42-	Yr5-	Kauz type	Dreb-B1a	A2a	3Ba	PHS+	Sdr-B1a
217	Nanyang 756	/	/	First generation of St-2422/464	(St-2422/464)/Zhongda-90-Jian-41	Hap-7A-3	A1b	B1a	GS2-A1b	Hap-1	Hap-4A-T	Hap-5D-C	GS-D1a	Hap-H	Hap-H	Hap-T	Hap-A	CKX-D1b	TGW6-A1a	Cwi-A1a	Hap-L	H1g	Hap-A	Heterozygous	Lr14+	lr34+	Lr68-	Yr15-	Lr47-	Lr21-	sr2-	A allele	Tsn1+	Yr36-	Pch1-	Trident	AL1	Sr36/Pm6(+)	Wsm2-	Lr16-	Lr48-	Sr42-	Yr5-	Westonia type	Dreb-B1a	A2a	3Ba	PHS+	Sdr-B1a
218	Nanyang 75-6	/	/	First generation of St-2422/464	(M) (St-2422/464)/Neixiang 5	Hap-7A-3	A1b	B1a	GS2-A1a	Hap-2	Hap-4A-T	Hap-5D-C	GS-D1a	Hap-H	Hap-H	Hap-T	Hap-A	CKX-D1b	TGW6-A1a	Cwi-A1a	Hap-L	H1g	Hap-A	Hap-1	Lr14+	lr34+	Lr68-	Yr15-	Lr47-	Lr21-	sr2-	A allele	Tsn1+	Yr36-	Pch1-	Trident	AL1	Sr36/Pm6(-)	Wsm2-	Lr16+	Lr48-	Sr42-	Yr5-	Westonia type	Dreb-B1a	A2a	3Bb	PHS+	Sdr-B1a
219	Tang 70005	/	/	First generation of St-2422/464	Lovrin 10/(St-2422/464)	Hap-7A-1, 2	A1a	B1a	GS2-A1a	Hap-1	Hap-4A-C	Hap-5D-C	GS-D1a	Hap-L	Hap-H	Hap-T	Hap-A	CKX-D1a	TGW6-A1b	Cwi-A1a	Hap-L	H1g	Hap-G	others	Lr14-	lr34-	Lr68-	Yr15-	Lr47-	Lr21-	sr2-	A allele	Tsn1-	Yr36-	Pch1-	Trident	AL1	Sr36/Pm6(+)	Wsm2-	Lr16-	Lr48-	Sr42-	Yr5+	Kauz type	Dreb-B1b	A2b	3Ba	PHS-	Sdr-B1b
220	Yannong 15	/	/	First generation of St-2422/464	Youbao/Fanxiu 4	Heterozygous	A1b	B1a	GS2-A1b	Hap-2	Hap-4A-C	Hap-5D-C	GS-D1b	Hap-L	Hap-H	Hap-T	Hap-A	CKX-D1a	TGW6-A1a	Cwi-A1a	Hap-L	H1g	Hap-A	Hap-1	Lr14+	lr34-	Lr68-	Yr15-	Lr47-	Lr21-	sr2-	A allele	Tsn1+	Yr36-	Pch1-	Molineux	AL1	Sr36/Pm6(+)	Wsm2-	Lr16-	Lr48-	Sr42-	Yr5+	Westonia type	Dreb-B1a	A2a	3Ba	PHS+	Sdr-B1b
221	Xiang 1629	/	/	First generation of St-2422/464	Youyimai/(St-2422/464)	Hap-7A-3	A1b	B1b	GS2-A1b	Hap-2	Hap-4A-C	Hap-5D-C	GS-D1a	Hap-H	Hap-H	Hap-C	Hap-A	CKX-D1a	TGW6-A1a	Cwi-A1a	Hap-L	H1g	Hap-A	others	Lr14+	lr34+	Lr68-	Yr15-	Lr47-	Lr21-	sr2-	A allele	Tsn1+	Yr36-	Heterozygous	Trident	AL1	Sr36/Pm6(+)	Wsm2-	Lr16+	Lr48-	Sr42-	Yr5+	Westonia type	Dreb-B1a	A2a	3Ba	PHS+	Sdr-B1a
222	Yuandong 844	/	/	First generation of St-2422/464	(M) Early Piemium/Dongfanghong 3//(St-2422/464)	Hap-7A-1, 2	A1b	B1b	GS2-A1b	Hap-1	Hap-4A-T	Hap-5D-C	GS-D1a	Hap-H	Hap-H	Hap-T	Hap-A	CKX-D1a	TGW6-A1a	Cwi-A1a	Hap-L	H1g	Hap-A	Hap-1	Lr14-	lr34-	Lr68-	Yr15-	Lr47-	Lr21-	sr2-	A allele	Tsn1-	Yr36-	Pch1-	Trident	AL1	Sr36/Pm6(+)	Wsm2-	Lr16-	Lr48-	Sr42-	Yr5+	Westonia type	Dreb-B1a	A2a	3Ba	PHS-	Sdr-B1b
223	Wanyuan 18-37	/	/	First generation of St-2422/464	(M) (St-2422/464)/Neixiang 5	Hap-7A-3	A1a	B1a	GS2-A1a	Hap-2	Hap-4A-C	Hap-5D-C	GS-D1a	Hap-L	Hap-H	Hap-T	Hap-A	CKX-D1a	TGW6-A1a	Cwi-A1a	Hap-L	H1g	Hap-A	others	Lr14-	lr34-	Lr68-	Yr15-	Lr47-	Lr21-	sr2-	A allele	Tsn1-	Yr36-	Pch1-	Molineux	AL1	Sr36/Pm6(-)	Wsm2+	Lr16-	Lr48+	Sr42-	Yr5+	Westonia type	Dreb-B1b	A2a	3Ba	PHS+	Sdr-B1b
224	Wanyuanbai 3	/	/	First generation of St-2422/464	(M) (St-2422/464)/Neixiang 5	Hap-7A-1, 2	A1b	B1a	GS2-A1a	Hap-2	Hap-4A-C	Hap-5D-C	GS-D1b	Hap-H	Hap-H	Hap-T	Hap-A	CKX-D1b	TGW6-A1a	Cwi-A1a	Hap-L	H1g	Hap-A	Hap-1	Lr14+	lr34-	Lr68-	Yr15-	Lr47-	Lr21-	sr2-	A allele	Tsn1+	Yr36-	Pch1-	Trident	AL1	Sr36/Pm6(+)	Wsm2-	Heterozygous	Lr48-	Sr42-	Yr5+	Westonia type	Dreb-B1a	A2a	3Ba	PHS+	Sdr-B1b
225	Jian 26	/	/	First generation of St-2422/464	Zhonge 1/(St-2422/464)	Hap-7A-1, 2	A1b	B1a	GS2-A1b	Hap-2	Hap-4A-C	Hap-5D-C	GS-D1b	Hap-H	Hap-H	Hap-T	Hap-A	CKX-D1b	TGW6-A1a	Cwi-A1a	Hap-L	H1g	Hap-A	Hap-1	Lr14+	lr34-	Lr68-	Yr15-	Lr47-	Lr21-	sr2-	A allele	Tsn1+	Yr36-	Pch1-	Trident	AL1	Sr36/Pm6(-)	Wsm2-	Lr16+	Lr48-	Sr42-	Yr5-	Westonia type	Dreb-B1a	A2a	3Bb	PHS+	Sdr-B1a
226	Gao 38	/	/	First generation of St-2422/464	St-2422/464/Fengchan 3	Hap-7A-3	A1a	B1b	GS2-A1b	Hap-1	Hap-4A-C	Hap-5D-C	GS-D1a	Hap-L	Hap-H	Hap-T	Hap-A	CKX-D1a	TGW6-A1b	Cwi-A1a	Hap-L	H1g	Hap-A	Hap-1	Lr14+	lr34-	Lr68-	Yr15-	Lr47-	Lr21-	sr2-	A allele	Tsn1-	Yr36-	Pch1-	Trident	AL1	Sr36/Pm6(+)	Wsm2-	Lr16-	Lr48-	Sr42-	Yr5+	Westonia type	Dreb-B1b	A2a	3Ba	PHS+	Sdr-B1b
227	PH82-2-2	/	/	First generation of St-2422/464	(M) Xiaoyan 6	Hap-7A-3	A1b	B1a	GS2-A1b	Hap-2	Hap-4A-C	Hap-5D-G	GS-D1a	Hap-L	Hap-H	Hap-C	Hap-A	CKX-D1a	TGW6-A1a	Cwi-A1b	Hap-L	H1g	Hap-G	Hap-1	Lr14+	Lr34-	Lr68-	Yr15-	Lr47-	Heterozygous	Sr2-	A allele	Tsn1+	Yr36-	Pch1+	Trident	AL1	Sr36/Pm6(-)	Wsm2-	Heterozygous	Lr48+	Sr42-	Heterozygous	Heterozygous	TaDreb-B1a	A2a	3Ba	PHS+	TaSdr-B1a
228	Xiaoyan 54	/	/	First generation of St-2422/464	(S) Xiaoyan 6	Hap-7A-3	A1b	B1a	GS2-A1b	Hap-2	Hap-4A-C	Hap-5D-C	GS-D1a	Hap-H	Hap-H	Hap-T	Hap-A	CKX-D1b	TGW6-A1a	Cwi-A1a	Hap-L	H1g	Hap-A	Hap-1	Lr14+	lr34-	Lr68-	Yr15-	Lr47-	Lr21-	sr2-	A allele	Tsn1+	Yr36-	Pch1-	Trident	AL1	Sr36/Pm6(+)	Wsm2-	Lr16+	Lr48-	Sr42-	Heterozygous	Kauz type	Dreb-B1a	A2a	3Ba	PHS+	Sdr-B1a
229	Yanshi 4	/	/	Second generation of St-2422/464	(St-2422/464)/Zhengzhou 17//6609-F2	Hap-7A-3	A1b	B1a	GS2-A1b	Hap-2	Hap-4A-C	Hap-5D-C	GS-D1a	Hap-H	Hap-H	NA	Hap-A	CKX-D1b	TGW6-A1a	Cwi-A1a	Hap-L	H1g	Hap-G	Hap-1	Lr14+	lr34-	Lr68-	Yr15-	Lr47-	Lr21-	sr2-	A allele	Tsn1+	Yr36-	Pch1-	Trident	AL1	Sr36/Pm6(+)	Wsm2-	Lr16+	Lr48-	Sr42-	Yr5-	Westonia type	Dreb-B1a	A2a	3Bb	PHS+	Sdr-B1a
230	Shan 7587-1/81	/	/	Second generation of St-2422/464	74101/Zhengzhou 741	Hap-7A-1, 2	A1b	B1a	GS2-A1a	Hap-1	Hap-4A-T	Hap-5D-C	GS-D1a	Hap-H	Hap-H	Hap-T	Hap-A	CKX-D1b	TGW6-A1a	Cwi-A1a	Hap-L	H1g	Hap-G	Hap-1	Lr14+	lr34-	Lr68+	Yr15-	Lr47-	Lr21-	sr2-	A allele	Tsn1+	Yr36 −	Pch1-	Trident	AL1	Sr36/Pm6(-)	Wsm2-	Lr16-	Lr48-	Sr42-	Yr5-	Kauz type	Dreb-B1a	A2a	3Ba	PHS-	Sdr-B1a
231	Wan Ei18-37	/	/	Second generation of St-2422/464	(M) r//(St-2422/464)/Neixiang-5	Hap-7A-1, 2	A1b	B1a	GS2-A1b	Hap-2	Hap-4A-C	Hap-5D-C	GS-D1a	Hap-H	Hap-H	Hap-T	Hap-A	CKX-D1b	TGW6-A1a	Cwi-A1a	Hap-L	H1c	Hap-A	Hap-1	Lr14+	lr34-	Lr68+	Yr15-	Lr47-	Lr21-	sr2-	A allele	Tsn1+	Yr36-	Pch1-	Trident	AL1	Sr36/Pm6(-)	Wsm2+	Lr16-	Lr48-	Sr42-	Yr5-	Westonia type	Dreb-B1a	A2a	3Ba	PHS-	Sdr-B1b
232	Wan Ei18-37-70	/	/	Second generation of St-2422/464	(M) r//(St-2422/464)/Neixiang 5	Hap-7A-1, 2	A1b	B1a	GS2-A1b	Hap-1	Hap-4A-C	Hap-5D-C	GS-D1a	Hap-H	Hap-H	Hap-T	Hap-A	CKX-D1b	TGW6-A1a	Cwi-A1a	Hap-L	H1g	Hap-A	others	Lr14+	lr34-	Lr68+	Yr15+	Lr47-	Lr21-	sr2-	A allele	Tsn1-	Yr36-	Pch1-	Trident	AL1	Sr36/Pm6(-)	Wsm2-	Lr16-	Lr48-	Sr42-	Yr5-	Kauz type	Dreb-B1a	A2a	3Bb	PHS-	Sdr-B1a
233	Wanyuan 28 dali	/	/	Second generation of St-2422/464	D[r//(St-2422/Neixiang 5]	Hap-7A-3	A1b	B1b	GS2-A1b	Hap-1	Hap-4A-C	Hap-5D-C	GS-D1a	Hap-L	Hap-H	Hap-T	Hap-A	CKX-D1a	TGW6-A1a	Cwi-A1a	Hap-L	H1g	Hap-G	Hap-1	Lr14+	lr34-	Lr68-	Yr15-	Lr47-	Lr21-	sr2-	A allele	Tsn1+	Yr36+	Pch1-	Trident	AL1	Sr36/Pm6(-)	Wsm2-	Lr16-	Lr48-	Sr42-	Yr5-	Westonia type	Dreb-B1b	A2a	3Bb	NA	Sdr-B1b
234	Wanyuan Ls-58	/	/	Second generation of St-2422/464	(M) r//(St-2422/464)/Neixiang 5	Hap-7A-1, 2	A1a	B1b	GS2-A1a	Hap-2	Hap-4A-C	Hap-5D-C	GS-D1a	Hap-L	Hap-H	Hap-T	Hap-A	CKX-D1a	TGW6-A1a	Cwi-A1a	Hap-L	H1g	Hap-A	others	Lr14-	lr34-	Lr68-	Yr15-	Lr47-	Lr21-	sr2-	A allele	Tsn1+	Yr36-	Pch1-	Trident	AL1	Sr36/Pm6(-)	Wsm2-	Lr16-	Lr48+	Sr42-	Yr5+	Kauz type	Dreb-B1b	A2a	3Bb	PHS+	Sdr-B1b
235	Wanyuanchangsui	/	/	Second generation of St-2422/464	(M) r//(St-2422/464)/Neixiang 5	Heterozygous	A1b	B1b	GS2-A1b	Hap-1	Hap-4A-T	Hap-5D-C	GS-D1b	Hap-L	Hap-H	Hap-T	Hap-A	CKX-D1a	TGW6-A1a	Cwi-A1a	Hap-L	H1g	Hap-A	others	Lr14+	lr34-	Lr68-	Yr15-	Lr47-	Lr21-	sr2-	A allele	Tsn1+	Yr36+	Pch1-	Trident	AL1	Sr36/Pm6(+)	Wsm2-	Lr16-	Lr48-	Sr42-	Yr5+	Kauz type	Dreb-B1a	A2a	3Ba	PHS+	Sdr-B1a
236	Mengke 3	/	/	Second generation of St-2422/464	Mengke 1/Zhengzhou 743	Hap-7A-1, 2	A1b	B1a	GS2-A1b	Hap-2	Hap-4A-C	Hap-5D-C	GS-D1a	Hap-H	Hap-H	Hap-T	Hap-A	CKX-D1b	TGW6-A1a	Cwi-A1a	Hap-L	H1g	Hap-A	Hap-1	Lr14+	Heterozygous	Lr68-	Yr15-	Lr47-	Lr21-	sr2-	A allele	Tsn1-	Yr36-	Pch1-	Trident	AL1	Sr36/Pm6(+)	Wsm2-	Lr16+	Lr48-	Sr42-	Yr5-	Kauz type	Dreb-B1a	A2a	3Bb	PHS+	Sdr-B1a
237	Shan 213	/	/	Second generation of St-2422/464	(77/31)/Xiao 6	Hap-7A-3	A1b	B1b	GS2-A1b	Hap-2	Hap-4A-C	Hap-5D-C	GS-D1a	Hap-L	Hap-H	Hap-T	Hap-A	CKX-D1b	TGW6-A1a	Cwi-A1a	Hap-L	H1g	Hap-A	Hap-1	Lr14+	lr34-	Lr68-	Yr15-	Lr47-	Lr21-	sr2-	A allele	Tsn1+	Yr36-	Pch1-	Trident	AL1	Sr36/Pm6(+)	Wsm2+	Lr16+	Lr48-	Sr42-	Yr5+	Kauz type	Dreb-B1a	A2a	3Ba	PHS+	Sdr-B1b
238	Baoji 42	/	/	Second generation of St-2422/464	(St-2422/464)/Abbodanza//Fengchan 3	Hap-7A-3	A1b	B1a	GS2-A1b	Hap-2	Hap-4A-C	Hap-5D-C	GS-D1a	Hap-H	Hap-H	Hap-T	Hap-A	CKX-D1b	TGW6-A1a	Cwi-A1a	Hap-L	H1g	Hap-A	Hap-1	Lr14+	lr34-	Lr68+	Yr15-	Lr47-	Lr21-	sr2-	A allele	Tsn1-	Yr36-	Pch1-	Molineux	AL1	Sr36/Pm6(+)	Wsm2-	Lr16-	Lr48-	Sr42-	Yr5-	Westonia type	Dreb-B1a	A2a	3Ba	PHS+	Sdr-B1a
239	Taihe 77-20	/	/	Second generation of St-2422/464	(St-2422/464)/Fenchan 3//Kabka 3	Hap-7A-3	A1b	B1a	GS2-A1a	Hap-1	Hap-4A-C	Hap-5D-C	GS-D1a	Hap-H	Hap-H	Hap-T	Hap-A	CKX-D1b	TGW6-A1a	Cwi-A1a	Hap-L	H1g	Hap-G	Hap-1	Lr14+	lr34-	Lr68-	Yr15+	Lr47-	Lr21-	sr2-	A allele	Tsn1+	Yr36-	Pch1-	Trident	AL1	Sr36/Pm6(+)	Wsm2-	Lr16-	Lr48-	Sr42-	Heterozygous	Kauz type	Dreb-B1b	A2a	3Ba	PHS-	Sdr-B1a
240	Xiaoyan 168	/	/	Second generation of St-2422/464	1386/Xiaoyan-6	Hap-7A-3	A1b	B1a	GS2-A1a	Hap-2	Hap-4A-C	Hap-5D-C	GS-D1a	Hap-L	Hap-H	Hap-T	Hap-A	CKX-D1b	TGW6-A1a	Cwi-A1a	Hap-L	H1g	Hap-A	others	Lr14+	lr34-	Lr68-	Yr15+	Lr47-	Lr21-	sr2-	A allele	Tsn1+	Yr36-	Pch1-	Molineux	AL1	Sr36/Pm6(-)	Wsm2-	Lr16-	Lr48-	Sr42-	Yr5-	Westonia type	Dreb-B1a	A2a	3Bb	PHS-	Sdr-B1b
241	Shannong GR8544-7-1-1	/	/	Second generation of St-2422/464	18072/Xiaoyan-6	Hap-7A-1, 2	A1b	B1a	GS2-A1b	Hap-2	Hap-4A-C	Hap-5D-C	GS-D1a	Hap-H	Hap-H	Hap-T	Hap-A	CKX-D1b	TGW6-A1b	Cwi-A1a	Hap-L	H1g	Hap-A	others	Lr14+	lr34-	Lr68+	Yr15+	Lr47-	Lr21-	sr2-	A allele	Tsn1+	Yr36+	Pch1-	Trident	AL1	Sr36/Pm6(+)	Wsm2-	Lr16+	Lr48-	Sr42-	Yr5-	Heterozygous	Dreb-B1a	A2a	3Ba	PHS-	Sdr-B1a
242	Zhengzhou 761	/	/	Second generation of St-2422/464	65(14)//(St-2422/464)/Zhengzhou-17	Hap-7A-3	A1b	B1a	GS2-A1b	Hap-2	Hap-4A-C	Hap-5D-C	GS-D1a	Hap-H	Hap-H	Hap-T	Hap-G	CKX-D1b	TGW6-A1a	Cwi-A1a	Hap-L	H1g	Hap-A	others	Lr14+	lr34-	Lr68-	Yr15-	Lr47-	Lr21-	sr2-	A allele	Tsn1+	Yr36-	Pch1-	Trident	AL1	Sr36/Pm6(+)	Wsm2-	Lr16-	Lr48-	Sr42-	Yr5-	Kauz type	Dreb-B1b	A2a	3Ba	PHS+	Sdr-B1a
243	Wanyuan-65	/	/	Second generation of St-2422/464	(M)r//(St-2422/464)/Neixiang-5	Hap-7A-3	A1b	B1a	GS2-A1b	Hap-2	Hap-4A-C	Hap-5D-C	GS-D1a	Hap-H	Hap-H	Hap-T	Hap-A	CKX-D1b	TGW6-A1a	Cwi-A1a	Hap-L	H1g	Hap-A	others	Lr14-	lr34-	Lr68+	Yr15-	Lr47-	Lr21-	sr2-	A allele	Tsn1+	Yr36-	Pch1-	Trident	AL1	Sr36/Pm6(+)	Wsm2-	Lr16-	Lr48-	Sr42-	Yr5-	Kauz type	Dreb-B1a	A2a	3Ba	PHS-	Sdr-B1a
244	Wan 89375	/	/	Second generation of St-2422/464	Annong 1/Shan 7587	Hap-7A-1, 2	A1a	B1a	GS2-A1a	Hap-2	Hap-4A-T	Hap-5D-C	GS-D1a	Hap-H	Hap-H	Hap-T	Hap-A	CKX-D1b	TGW6-A1a	Cwi-A1a	Hap-L	H1g	Hap-A	Hap-1	Lr14-	lr34-	Lr68-	Yr15-	Lr47-	Lr21-	sr2-	A allele	Tsn1-	Yr36-	Pch1-	Trident	AL1	Sr36/Pm6(+)	Wsm2+	Lr16-	Lr48-	Sr42-	Yr5-	Kauz type	Dreb-B1a	A2a	3Ba	PHS-	Sdr-B1a
245	Wanpin 8402	/	/	Second generation of St-2422/464	Gao 38/Siyagn 936	Heterozygous	A1b	B1a	GS2-A1b	Hap-1	Hap-4A-C	Hap-5D-C	GS-D1a	Hap-H	Hap-H	Hap-T	Hap-A	CKX-D1b	TGW6-A1a	Cwi-A1a	Hap-L	H1g	Hap-G	Hap-1	Lr14+	lr34-	Lr68-	Yr15-	Lr47-	Lr21-	sr2-	A allele	Tsn1-	Yr36+	Pch1-	Trident	AL1	Sr36/Pm6(-)	Wsm2-	Heterozygous	Lr48-	Sr42-	Yr5+	Kauz type	Dreb-B1a	A2a	3Bb	PHS+	Sdr-B1a
246	Jinmai 30	/	/	Second generation of St-2422/464	Linfen 5610/Shaan 7587-5	Hap-7A-1, 2	A1a	B1a	GS2-A1b	Hap-2	Hap-4A-C	Hap-5D-C	GS-D1a	Hap-H	Hap-H	Hap-T	Hap-A	CKX-D1b	TGW6-A1a	Cwi-A1a	Hap-L	H1g	Hap-G	others	Lr14+	lr34-	Lr68-	Yr15-	Lr47-	Lr21-	sr2-	A allele	Tsn1+	Yr36-	Pch1-	Molineux	AL1	Sr36/Pm6(+)	Heterozygous	Lr16-	Lr48-	Sr42-	Yr5-	Westonia type	Dreb-B1a	A2a	3Ba	PHS-	Sdr-B1a
247	Lainongpinxi 22	/	/	Second generation of St-2422/464	Misuizao/Yannong 15	Hap-7A-1, 2	A1a	B1b	GS2-A1a	Hap-1	Hap-4A-T	Hap-5D-C	GS-D1a	Hap-L	Hap-H	Hap-T	Hap-A	CKX-D1a	TGW6-A1a	Cwi-A1a	Hap-L	H1g	Hap-G	others	Lr14+	lr34-	Lr68+	Yr15-	Lr47-	Lr21-	sr2-	A allele	Tsn1-	Yr36-	Pch1-	Trident	AL1	Sr36/Pm6(+)	Wsm2+	Lr16-	Lr48-	Sr42-	Yr5+	Kauz type	Dreb-B1b	A2b	3Ba	PHS+	Sdr-B1b
248	Baonong 831-4-2	/	/	Second generation of St-2422/464	Nanyang 75-6/7818	Hap-7A-1, 2	A1b	B1a	GS2-A1b	Hap-2	Hap-4A-C	Hap-5D-C	GS-D1a	Hap-H	Hap-H	Hap-T	Hap-A	CKX-D1b	TGW6-A1a	Cwi-A1a	Hap-L	H1g	Hap-A	others	Lr14+	lr34+	Lr68-	Yr15-	Lr47-	Lr21-	sr2-	A allele	Tsn1+	Yr36-	Pch1-	Heterozygous	AL1	Sr36/Pm6(+)	Wsm2-	Lr16+	Lr48-	Sr42-	Yr5-	Westonia type	Dreb-B1a	A2a	3Bb	PHS+	Sdr-B1a
249	Ning 9356	/	/	Second generation of St-2422/464	Ningmai-6/Wangshuibai	Hap-7A-3	A1b	B1a	GS2-A1b	Hap-2	Hap-4A-C	Hap-5D-C	GS-D1a	Hap-H	Hap-H	Hap-T	Hap-A	CKX-D1b	TGW6-A1b	Cwi-A1a	Hap-L	H1g	Hap-A	others	Lr14+	lr34-	Lr68-	Yr15-	Lr47-	Lr21-	sr2-	A allele	Tsn1+	Yr36-	Pch1-	Trident	AL1	Sr36/Pm6(+)	Wsm2-	Lr16-	Lr48-	Sr42-	Heterozygous	Westonia type	Dreb-B1a	A2a	3Ba	PHS-	Sdr-B1a
250	Mengke 11	/	/	Second generation of St-2422/464	Neuzucht/Zhengzhou-741	Hap-7A-1, 2	A1a	B1a	GS2-A1b	Hap-1	Hap-4A-C	Hap-5D-C	GS-D1b	Hap-H	Hap-H	Hap-T	Hap-A	CKX-D1b	TGW6-A1b	Cwi-A1a	Hap-L	H1g	Hap-G	Hap-1	Lr14+	lr34-	Lr68-	Yr15-	Lr47-	Lr21-	sr2-	A allele	Tsn1+	Yr36+	Pch1-	Trident	AL1	Sr36/Pm6(-)	Wsm2+	Lr16-	Lr48-	Sr42-	Yr5-	Westonia type	Dreb-B1a	Heterozygous	3Ba	PHS+	Sdr-B1a
251	Jinmai 31	/	/	Second generation of St-2422/464	Shan 6811/Xibeifengshoumai/(St-2422/464)	Hap-7A-3	A1b	B1b	GS2-A1b	Hap-1	Hap-4A-C	Hap-5D-C	GS-D1a	Hap-L	Hap-H	Hap-T	Hap-A	CKX-D1b	TGW6-A1a	Cwi-A1a	Hap-L	H1g	Hap-A	others	Lr14+	lr34-	Lr68-	Yr15-	Lr47-	Lr21-	sr2-	A allele	Tsn1+	Yr36-	Pch1-	Trident	AL1	Sr36/Pm6(+)	Wsm2-	Lr16-	Lr48-	Sr42-	Yr5+	Westonia type	Dreb-B1a	A2a	3Ba	PHS+	Sdr-B1b
252	Wo 80	/	/	Second generation of St-2422/464	Wo 75-8/Baiquan 42	Hap-7A-3	A1b	B1a	GS2-A1b	Hap-1	Hap-4A-T	Hap-5D-C	Heterozygous	Hap-H	Hap-H	Hap-T	Hap-A	CKX-D1b	TGW6-A1a	Cwi-A1a	Hap-L	H1g	Hap-A	Hap-1	Lr14+	lr34-	Lr68-	Yr15-	Lr47-	Lr21-	sr2-	A allele	Tsn1+	Yr36-	Pch1-	Trident	AL1	Sr36/Pm6(+)	Wsm2-	Heterozygous	Lr48-	Sr42-	Yr5-	Kauz type	Dreb-B1a	A2a	3Ba	Heterozygous	Sdr-B1a
253	Shan 71B	/	/	Second generation of St-2422/464	Xiaoyan 5/Lovrin 13	Heterozygous	A1a	B1a	Heterozygous	Hap-1	Hap-4A-C	Hap-5D-C	GS-D1a	Hap-H	Hap-H	Hap-T	Hap-A	CKX-D1a	TGW6-A1a	Cwi-A1a	Hap-L	H1g	Hap-G	Hap-1	Lr14-	lr34-	Lr68+	Yr15+	Lr47-	Lr21-	sr2-	A allele	Tsn1+	Yr36-	Pch1-	Trident	AL1	Sr36/Pm6(+)	Wsm2-	Heterozygous	Lr48-	Sr42-	Heterozygous	Kauz type	Dreb-B1a	A2a	3Ba	PHS+	Sdr-B1a
254	Qinmai 11	/	/	Second generation of St-2422/464	Xiaoyan 6/77(2)	Hap-7A-3	A1b	B1a	GS2-A1b	Hap-1	Hap-4A-T	Hap-5D-C	GS-D1a	Hap-H	Hap-H	Hap-T	Hap-A	CKX-D1b	TGW6-A1a	Cwi-A1a	Hap-L	H1g	Hap-A	Hap-1	Lr14+	lr34-	Lr68-	Yr15-	Lr47-	Lr21-	sr2-	A allele	Tsn1+	Yr36-	Pch1-	Trident	AL1	Sr36/Pm6(+)	Wsm2-	Lr16+	Lr48-	Sr42-	Yr5+	Kauz type	Dreb-B1a	A2a	3Ba	PHS+	Sdr-B1a
255	Xuzhou 8876	/	/	Second generation of St-2422/464	Xiaoyan 6/Shannong 7859	Hap-7A-3	A1b	B1a	GS2-A1b	Hap-2	Hap-4A-C	Hap-5D-C	GS-D1a	Hap-H	Hap-H	Hap-T	Hap-A	CKX-D1b	TGW6-A1a	Cwi-A1a	Hap-L	H1g	Hap-A	Hap-1	Lr14+	lr34-	Lr68-	Yr15+	Lr47-	Lr21-	sr2-	A allele	Tsn1+	Yr36-	Pch1-	Trident	AL1	Sr36/Pm6(+)	Wsm2-	Lr16-	Lr48-	Sr42-	Yr5-	Kauz type	Dreb-B1a	A2a	3Ba	PHS+	Sdr-B1a
256	Jiyu 84-5115	/	/	Second generation of St-2422/464	Xiaoyan 7014-5-2-14/78-4101-5	Hap-7A-3	A1b	B1b	GS2-A1b	Hap-1	Hap-4A-C	Hap-5D-C	GS-D1a	Hap-L	Hap-H	Hap-T	Hap-A	CKX-D1b	TGW6-A1a	Cwi-A1a	Hap-L	H1g	Hap-G	others	Lr14+	lr34-	Lr68-	Yr15-	Lr47-	Lr21-	sr2-	A allele	Tsn1-	Yr36-	Pch1-	Heterozygous	AL1	Sr36/Pm6(+)	Wsm2-	Lr16-	Lr48-	Sr42-	Yr5+	Kauz type	Dreb-B1a	A2b	3Ba	PHS-	Sdr-B1a
257	Linfen 511535	/	/	Second generation of St-2422/464	Xiaoyan759/4443//(St-2422/464)/6354-c	Hap-7A-1, 2	A1b	B1a	GS2-A1b	Hap-2	Hap-4A-C	Hap-5D-C	GS-D1a	Hap-H	Hap-H	Hap-T	Hap-A	CKX-D1b	TGW6-A1a	Cwi-A1a	Hap-L	H1c	Hap-A	others	Lr14-	lr34+	Lr68-	Yr15-	Lr47-	Lr21-	sr2-	A allele	Tsn1-	Yr36-	Pch1-	Trident	AL1	Sr36/Pm6(-)	Wsm2-	Lr16-	Lr48-	Sr42-	Yr5-	Kauz type	Dreb-B1a	A2a	3Bb	PHS-	Sdr-B1a
258	Zhongda 91-71421-1	/	/	Second generation of St-2422/464	Yannong 15/60028	Hap-7A-1, 2	A1a	B1b	GS2-A1b	Hap-2	Hap-4A-C	Hap-5D-C	GS-D1a	Hap-L	Hap-H	Hap-T	Hap-A	CKX-D1a	TGW6-A1a	Cwi-A1a	Hap-L	H1g	Hap-G	Hap-1	Lr14-	lr34+	Lr68-	Yr15-	Lr47-	Lr21-	sr2-	A allele	Tsn1+	Yr36-	Pch1-	Trident	Heterozygous	Sr36/Pm6(+)	Wsm2-	Lr16-	Lr48-	Sr42-	Yr5+	Westonia type	Dreb-B1a	A2a	3Ba	PHS-	Sdr-B1b
259	Yang 94-8	/	/	Second generation of St-2422/464	Yang 85-20/Xiaoyan 6	Hap-7A-3	A1b	B1a	GS2-A1b	Hap-2	Hap-4A-C	Hap-5D-C	GS-D1a	Hap-L	Hap-H	Hap-T	Hap-A	CKX-D1b	TGW6-A1a	Cwi-A1a	Hap-L	H1g	Hap-A	others	Lr14+	lr34-	Lr68-	Yr15-	Lr47-	Lr21-	sr2-	N allele	Tsn1+	Yr36-	Pch1+	Trident	AL1	Sr36/Pm6(+)	Wsm2-	Lr16-	Lr48-	Sr42-	Yr5+	Westonia type	Dreb-B1a	A2a	3Ba	PHS+	Sdr-B1b
260	Shan 76(15)9-29	/	/	Second generation of St-2422/464	Zhengzhou 741/Yanda 72-629	Hap-7A-1, 2	A1b	B1a	GS2-A1b	Hap-2	Hap-4A-C	Hap-5D-C	GS-D1a	Hap-H	Hap-H	Hap-T	Hap-A	CKX-D1b	TGW6-A1a	Cwi-A1a	Hap-L	H1g	Hap-A	Hap-1	NA	lr34-	Lr68-	Yr15-	Lr47-	Lr21-	sr2-	A allele	Tsn1+	Yr36-	Pch1-	Trident	AL1	Sr36/Pm6(+)	Wsm2-	Lr16+	Lr48-	Sr42-	Yr5-	Kauz type	Dreb-B1a	A2a	3Ba	PHS+	Sdr-B1a
261	Shan 225	/	/	Second generation of St-2422/464	Xiaoyan 6/NS 2761	Hap-7A-1, 2	A1a	B1a	GS2-A1b	Hap-2	Hap-4A-C	Hap-5D-C	GS-D1a	Hap-H	Hap-H	Hap-T	Hap-A	CKX-D1b	TGW6-A1a	Cwi-A1a	Hap-L	H1g	Hap-A	Hap-1	Lr14+	lr34-	Lr68-	Yr15-	Lr47-	Lr21-	sr2-	A allele	Tsn1+	Yr36-	Heterozygous	Trident	AL1	Sr36/Pm6(+)	Heterozygous	Lr16+	Lr48-	Sr42-	Heterozygous	Kauz type	Dreb-B1a	A2a	3Ba	PHS+	Sdr-B1a
262	Nannong 141	/	/	Second generation of St-2422/464	(M)Yangmai-5/Sub.2v	Hap-7A-3	A1b	B1a	GS2-A1b	Hap-2	Hap-4A-C	Hap-5D-C	GS-D1a	Hap-L	Hap-H	Hap-T	Hap-A	CKX-D1b	TGW6-A1a	Cwi-A1a	Hap-L	H1g	Hap-A	others	Lr14+	lr34-	Lr68-	Yr15-	Lr47-	Lr21-	sr2-	A allele	Tsn1+	Yr36-	Pch1-	Trident	AL1	Sr36/Pm6(-)	Wsm2-	Lr16-	Lr48-	Sr42-	Yr5-	Westonia type	Dreb-B1a	A2a	3Ba	PHS+	Sdr-B1b
263	Nannongda 92R178	/	/	Second generation of St-2422/464	Yangmai 5//Yangmai 5/Sub.6v	Hap-7A-3	A1a	B1b	GS2-A1b	Hap-1	Hap-4A-C	Hap-5D-C	GS-D1a	Hap-H	Hap-H	Hap-C	Hap-A	CKX-D1b	TGW6-A1a	Cwi-A1a	Hap-L	H1g	Hap-A	Hap-1	Lr14-	lr34-	Lr68-	Yr15-	Lr47-	Lr21-	sr2-	A allele	Tsn1-	Yr36+	Pch1-	Trident	AL1	Sr36/Pm6(-)	Wsm2-	Lr16+	Lr48-	Sr42-	Yr5+	Kauz type	Dreb-B1a	A2a	3Ba	PHS+	Sdr-B1a
264	Ning 9152	/	/	Second generation of St-2422/464	Yangmai 5/86-17	Hap-7A-3	A1b	B1a	GS2-A1b	Hap-1	Hap-4A-C	Hap-5D-C	GS-D1a	Hap-L	Hap-L	Hap-T	Hap-A	CKX-D1b	TGW6-A1a	Cwi-A1a	Hap-L	H1g	Hap-A	Heterozygous	Lr14+	lr34-	Lr68-	Yr15+	Lr47-	Lr21-	sr2-	N allele	Tsn1+	Yr36-	Pch1-	Trident	AL1	Sr36/Pm6(+)	Wsm2-	Lr16-	Lr48-	Sr42-	Yr5+	Westonia type	Dreb-B1a	A2a	3Ba	PHS-	Sdr-B1b
265	Ning 9247	/	/	Second generation of St-2422/464	Yangmai 5/86-17	Hap-7A-3	A1b	B1a	GS2-A1b	Hap-2	Hap-4A-C	Hap-5D-C	GS-D1a	Hap-H	Hap-H	Hap-T	Hap-A	CKX-D1b	TGW6-A1a	Cwi-A1a	Hap-L	H1g	Hap-A	others	Lr14-	lr34-	Lr68-	Yr15+	Lr47-	Lr21-	sr2-	A allele	Tsn1+	Yr36-	Pch1-	Trident	AL1	Sr36/Pm6(+)	Wsm2+	Lr16-	Lr48-	Sr42-	Yr5-	Westonia type	Dreb-B1a	A2a	3Ba	PHS-	Sdr-B1a
266	Xinong 881	/	/	Second generation of St-2422/464	Xiaoyan 6/NS 2761	Hap-7A-1, 2	A1b	B1a	GS2-A1b	Hap-1	Hap-4A-C	Hap-5D-G	TaGS-D1a	Hap-L	Hap-L	Hap-C	Hap-A	CKX-D1a	TGW6-A1a	Heterozygous	Hap-L	H1g	Hap-6A-G	Heterozygous	Lr14+	Lr34-	Lr68-	Yr15-	Lr47-	Lr21-	Sr2-	A allele	Tsn1+	Yr36-	Pch1-	Trident	AL2	Sr36/Pm6(-)	Wsm2-	Lr16+	Lr48+	Sr42-	Yr5-	Kauz type	TaDreb-B1a	A2a	3Ba	PHS+	TaSdr-B1a
267	Ning 9326	/	/	Second generation of St-2422/464	Yangmai 5/Yangmai 6	Hap-7A-3	A1b	B1a	GS2-A1b	Hap-2	Hap-4A-C	Hap-5D-C	GS-D1a	Hap-L	Hap-H	Hap-T	Hap-A	CKX-D1b	TGW6-A1b	Cwi-A1a	Hap-L	H1g	Hap-A	others	Lr14+	lr34-	Lr68-	Yr15-	Lr47-	Lr21-	sr2-	A allele	Tsn1+	Yr36-	Pch1-	Trident	AL1	Sr36/Pm6(-)	Wsm2-	Lr16-	Lr48-	Sr42-	Yr5+	Kauz type	Dreb-B1a	A2a	3Bb	PHS+	Sdr-B1a
268	Yu 85-2325	/	/	Third generation of St-2422/464	Zhengzhou 761/Kangxiu 791	Hap-7A-3	A1b	B1b	GS2-A1b	Hap-2	Hap-4A-T	Hap-5D-C	GS-D1a	Hap-H	Hap-H	Hap-T	Hap-A	CKX-D1b	TGW6-A1a	Cwi-A1a	Hap-L	H1c	Hap-A	others	Lr14+	lr34-	Lr68-	Yr15-	Lr47-	Lr21-	sr2-	A allele	Tsn1-	Yr36-	Pch1-	Trident	AL1	Sr36/Pm6(-)	Wsm2-	Lr16-	Lr48-	Sr42-	Yr5-	Kauz type	Dreb-B1a	A2a	3Ba	PHS-	Sdr-B1a
269	Yu 30691-1-3	/	/	Third generation of St-2422/464	805-01/Zhengzhou 761	Heterozygous	A1b	B1a	GS2-A1b	Hap-2	Hap-4A-C	Hap-5D-C	GS-D1a	Hap-L	Hap-H	Hap-T	Hap-A	CKX-D1a	TGW6-A1a	Cwi-A1a	Hap-L	H1c	Hap-A	Hap-1	Lr14-	lr34-	Lr68-	Yr15-	Lr47-	Lr21-	sr2-	A allele	Tsn1+	Yr36-	Pch1-	Trident	AL1	Sr36/Pm6(-)	Wsm2-	Lr16-	Lr48+	Sr42-	Yr5-	Kauz type	Dreb-B1a	A2a	3Bb	PHS+	Sdr-B1a
270	Yumai 15	/	/	Third generation of St-2422/464	Yanshi 4/Panjiang 3	Hap-7A-1, 2	A1b	B1a	GS2-A1b	Hap-1	Hap-4A-C	Hap-5D-C	GS-D1a	Hap-H	Hap-L	Hap-T	Hap-A	Heterozygous	TGW6-A1a	Cwi-A1a	Hap-L	H1g	Hap-A	others	NA	lr34-	Lr68-	Yr15+	Lr47-	Lr21-	sr2-	A allele	Tsn1+	Yr36+	Pch1-	Trident	AL1	Sr36/Pm6(-)	Wsm2-	Lr16+	Lr48-	Sr42-	Yr5-	Westonia type	Dreb-B1b	A2a	3Bb	PHS-	Sdr-B1a
271	Zhengzhou 872	/	/	Third generation of St-2422/464	Zhengzhou 761/Wumang 77	Hap-7A-3	A1a	B1b	GS2-A1b	Hap-1	Hap-4A-C	Hap-5D-C	GS-D1a	Hap-H	Hap-H	Hap-T	Hap-A	CKX-D1a	TGW6-A1b	Cwi-A1a	Hap-L	Heterozygous	Hap-G	others	NA	lr34-	Lr68-	Yr15-	Lr47-	Lr21-	sr2-	A allele	Tsn1-	Yr36-	Pch1-	Trident	AL1	Sr36/Pm6(-)	Wsm2-	Lr16-	Lr48-	Sr42-	Yr5+	Kauz type	Dreb-B1b	A2a	3Ba	PHS-	Sdr-B1a
272	Yumai 10	/	/	Third generation of St-2422/464	Shanqianmai/Yanshi 4	Hap-7A-3	A1a	B1a	GS2-A1b	Hap-1	Hap-4A-T	Hap-5D-C	GS-D1a	Hap-H	Hap-H	Hap-T	Hap-A	CKX-D1b	TGW6-A1a	Cwi-A1a	Hap-L	H1g	Hap-G	others	Lr14+	lr34-	Lr68-	Yr15-	Lr47-	Lr21-	sr2-	A allele	Tsn1+	Yr36+	Pch1-	Trident	AL1	Sr36/Pm6(-)	Wsm2+	Lr16-	Lr48-	Sr42-	Yr5-	Westonia type	Dreb-B1a	A2a	3Bb	PHS+	Sdr-B1a
273	Annong 8108	/	/	Third generation of St-2422/464	Kabka 3//(St-2422/464)/Funo/3/Abbondanza	Hap-7A-1, 2	A1a	B1b	GS2-A1b	Hap-2	Hap-4A-T	Hap-5D-C	GS-D1a	Hap-H	Hap-L	Hap-T	Hap-A	CKX-D1a	TGW6-A1a	Cwi-A1a	Hap-L	H1g	Hap-A	others	Lr14+	lr34-	Lr68-	Yr15-	Lr47-	Lr21-	sr2-	A allele	Tsn1+	Yr36+	Pch1-	Trident	AL1	Sr36/Pm6(+)	Wsm2-	Lr16+	Lr48+	Sr42-	Yr5-	Kauz type	Dreb-B1a	A2a	3Ba	PHS+	Sdr-B1b
274	Changwu 131	/	/	Third generation of St-2422/464	7014-5/Zhongsu-68//F16-71	Hap-7A-3	A1a	B1a	GS2-A1b	Hap-1	Hap-4A-C	Hap-5D-C	GS-D1a	Hap-L	Hap-H	Hap-T	Hap-A	CKX-D1b	TGW6-A1b	Cwi-A1a	Hap-H	H1g	Hap-G	Hap-1	Lr14+	lr34-	Lr68-	Yr15-	Lr47-	Lr21-	sr2-	A allele	Tsn1+	Yr36-	Pch1-	Trident	AL1	Sr36/Pm6(+)	Wsm2-	Lr16-	Lr48-	Sr42-	Yr5+	Kauz type	Dreb-B1a	A2a	3Ba	PHS+	Sdr-B1b
275	Sui 7910-80-3	/	/	Third generation of St-2422/464	F16-71/Xufeng 1//Zhengzhou 761	Hap-7A-1, 2	A1a	B1a	GS2-A1b	Hap-2	Hap-4A-C	Hap-5D-C	GS-D1a	Hap-H	Hap-H	Hap-T	Hap-A	CKX-D1b	TGW6-A1a	Cwi-A1a	Hap-H	H1c	Hap-A	Hap-1	Lr14-	lr34-	Lr68-	Yr15-	Lr47-	Lr21-	sr2-	A allele	Tsn1+	Yr36-	Heterozygous	Trident	AL1	Sr36/Pm6(+)	Wsm2-	Lr16-	Lr48-	Sr42-	Heterozygous	Westonia type	Dreb-B1b	A2a	3Ba	PHS-	Sdr-B1a
276	Zhongda 91-6115-2	/	/	Third generation of St-2422/464	Dongxie 3/3/Yannong 15//1523/1542	Hap-7A-1, 2	A1a	B1a	GS2-A1b	Hap-1	Hap-4A-C	Hap-5D-C	GS-D1b	Hap-L	Hap-H	Hap-T	Hap-A	CKX-D1a	TGW6-A1a	Cwi-A1a	Hap-L	H1g	Hap-G	Hap-1	Lr14-	lr34-	Lr68-	Yr15-	Lr47-	Lr21-	sr2-	A allele	Tsn1+	Yr36-	Pch1-	Trident	AL1	Sr36/Pm6(+)	Wsm2-	Lr16-	Lr48-	Sr42-	Yr5+	Kauz type	Dreb-B1a	A2a	3Bb	PHS-	Sdr-B1b
277	Sui 8034	/	/	Third generation of St-2422/464	Gao 8/Xiaoyan 5//Suimai 4/70-5858	Hap-7A-1, 2	A1b	B1b	GS2-A1b	Hap-2	Hap-4A-T	Hap-5D-C	GS-D1a	Hap-H	Hap-H	Hap-T	Hap-A	CKX-D1b	TGW6-A1b	Cwi-A1a	Hap-L	H1g	Hap-A	Hap-1	Lr14+	lr34-	Lr68-	Yr15-	Lr47-	Lr21-	sr2-	A allele	Tsn1+	Yr36-	Pch1-	Trident	AL1	Sr36/Pm6(+)	Wsm2-	Lr16+	Lr48-	Sr42-	Yr5+	Kauz type	Dreb-B1a	A2a	3Ba	PHS+	Sdr-B1a
278	Mengke 6	/	/	Third generation of St-2422/464	Guan 72-73/Gao 38//Fengchan 3/Shanqianmai	Hap-7A-1, 2	A1b	B1b	GS2-A1a	Hap-2	Hap-4A-C	Hap-5D-C	GS-D1a	Hap-L	Hap-H	Hap-T	Hap-A	CKX-D1a	TGW6-A1a	Cwi-A1a	Hap-L	H1g	Hap-A	others	Lr14+	lr34-	Lr68-	Yr15-	Lr47-	Lr21-	sr2-	A allele	Tsn1+	Yr36-	Pch1-	Trident	AL1	Sr36/Pm6(+)	Wsm2-	Lr16+	Lr48-	Sr42-	Yr5+	Heterozygous	Dreb-B1b	A2a	3Ba	PHS+	Sdr-B1b
279	Hua 852895-2	/	/	Third generation of St-2422/464	Hua 126/4002//Zhengzhou 761	Hap-7A-1, 2	A1b	B1a	GS2-A1b	Hap-2	Hap-4A-C	Hap-5D-C	GS-D1b	Hap-H	Hap-H	Hap-T	Hap-A	CKX-D1b	TGW6-A1a	Cwi-A1a	Hap-L	H1g	Hap-A	Hap-1	Lr14+	lr34-	Lr68-	Yr15+	Lr47-	Lr21-	sr2-	A allele	Tsn1+	Yr36-	Pch1-	Trident	AL1	Sr36/Pm6(+)	Wsm2-	Lr16-	Lr48-	Sr42-	Heterozygous	Westonia type	Dreb-B1a	A2a	3Ba	PHS-	NA
280	Shan 229	/	/	Third generation of St-2422/464	Shan 7853//Tb-902/Xiaoyan-6	Hap-7A-3	A1b	B1a	GS2-A1b	Hap-2	Hap-4A-C	Hap-5D-C	GS-D1a	Hap-H	Hap-H	Hap-T	Hap-A	CKX-D1b	TGW6-A1a	Cwi-A1a	Hap-L	H1g	Hap-A	Hap-1	Lr14+	lr34-	Lr68-	Yr15-	Lr47-	Lr21-	sr2-	A allele	Tsn1+	Yr36-	Pch1-	Trident	AL1	Sr36/Pm6(-)	Wsm2-	Lr16+	Lr48-	Sr42-	Yr5-	Kauz type	Dreb-B1b	A2a	3Ba	PHS+	Sdr-B1a
281	Xiaoyan 22	/	/	Third generation of St-2422/464	Xiaoyan 6/775-1//Xiaoyan 107	Hap-7A-3	A1b	B1a	GS2-A1a	Hap-2	Heterozygous	Hap-5D-C	Heterozygous	Hap-L	Hap-H	Hap-T	Hap-G	CKX-D1b	TGW6-A1b	Cwi-A1a	Hap-L	H1g	Hap-A	Heterozygous	Lr14+	lr34-	Lr68-	Yr15-	Lr47-	Lr21-	sr2-	A allele	Tsn1+	Yr36-	Pch1-	Trident	AL1	Sr36/Pm6(-)	Wsm2-	Lr16-	Lr48-	Sr42-	Yr5-	Kauz type	Dreb-B1b	A2a	3Bb	PHS-	Sdr-B1b
282	Yumai 20	/	/	Third generation of St-2422/464	Yanshi 4/Bainong 3217	Hap-7A-3	A1b	B1a	GS2-A1b	Hap-2	Hap-4A-C	Hap-5D-C	GS-D1a	Hap-H	Hap-H	Hap-T	Hap-A	CKX-D1b	TGW6-A1a	Cwi-A1a	Hap-L	H1g	Hap-A	Hap-1	Lr14+	lr34-	Lr68-	Yr15-	Lr47-	Lr21-	sr2-	A allele	Tsn1+	Yr36-	Heterozygous	Trident	AL1	Sr36/Pm6(+)	Wsm2-	Lr16-	Lr48-	Sr42-	Yr5-	Westonia type	Dreb-B1a	A2a	3Ba	PHS+	Sdr-B1a
283	Yumai 51	/	/	Third generation of St-2422/464	Yumai 17/Zhou 8425-b	Hap-7A-3	A1b	B1b	GS2-A1b	Hap-1	Hap-4A-T	Hap-5D-C	GS-D1a	Hap-L	Hap-H	Hap-T	Hap-A	CKX-D1b	TGW6-A1a	Cwi-A1a	Hap-L	H1g	NA	Hap-1	Lr14-	lr34-	Lr68-	Yr15-	Lr47-	Lr21-	sr2-	A allele	Tsn1+	Yr36-	Pch1-	Trident	AL1	Sr36/Pm6(+)	Wsm2+	Lr16-	Lr48-	Sr42-	Yr5+	Kauz type	Dreb-B1b	A2a	3Bb	PHS+	Sdr-B1b
284	Yumai 16	/	/	Third generation of St-2422/464	Zhengzhou 761/Wumang 77	Hap-7A-3	A1a	B1b	GS2-A1b	Hap-1	Hap-4A-C	Hap-5D-C	GS-D1a	Hap-L	Hap-H	Hap-T	Hap-A	CKX-D1a	TGW6-A1b	Cwi-A1a	Hap-L	H1c	Hap-A	others	Lr14-	lr34-	Lr68-	Yr15-	Lr47-	Lr21-	sr2-	A allele	Tsn1-	Yr36-	Pch1-	Trident	AL1	Sr36/Pm6(+)	Wsm2-	Lr16-	Lr48-	Sr42-	Yr5+	Kauz type	Dreb-B1b	A2a	3Ba	PHS+	Sdr-B1b
285	Wo 85	/	/	Third generation of St-2422/464	Aimengniuⅴ/Wanmai 6	Hap-7A-1, 2	A1a	B1b	GS2-A1a	Hap-1	Hap-4A-T	Hap-5D-C	GS-D1a	Hap-H	Hap-L	Hap-C	Hap-A	CKX-D1b	TGW6-A1b	Cwi-A1a	Hap-L	H1g	Hap-G	Heterozygous	Lr14+	lr34-	Lr68-	Yr15-	Lr47-	Lr21-	sr2-	A allele	Tsn1-	Heterozygous	Pch1-	Trident	AL1	Sr36/Pm6(+)	Wsm2-	Lr16-	Lr48-	Sr42-	Yr5+	Heterozygous	Dreb-B1b	A2a	3Ba	Heterozygous	Heterozygous
286	Fengdecun 5	/	/	Third generation of St-2422/464	PH82-2-2/Yumsi 47//Zhoumai16	Hap-7A-1, 2	A1b	B1a	GS2-A1b	Hap-2	Hap-4A-C	Hap-5D-C	TaGS-D1a	Hap-L	Hap-H	Hap-C	Hap-A	CKX-D1a	TGW6-A1a	Cwi-A1b	Heterozygous	H1g	Hap-6A-G	Hap-1	Lr14+	Lr34-	Lr68-	Yr15-	Lr47-	Lr21-	Sr2-	A allele	Tsn1+	Yr36-	Pch1-	Trident	AL1	Sr36/Pm6(-)	Wsm2-	Lr16-	Lr48-	Sr42-	Yr5-	Kauz type	TaDreb-B1a	A2a	3Bb	PHS+	TaSdr-B1b
287	Yumai 35	/	/	Third generation of St-2422/464	(Mianyang 84-27/Neixiang 82-C-6)F1/Yumai 17	Hap-7A-3	A1b	B1a	GS2-A1b	Hap-2	Hap-4A-T	Hap-5D-C	GS-D1a	Hap-L	Hap-H	Hap-T	Hap-A	CKX-D1a	TGW6-A1b	Cwi-A1a	Hap-L	H1g	Hap-A	Hap-1	Lr14+	lr34-	Lr68-	Yr15-	Lr47-	Lr21-	sr2-	A allele	Tsn1-	Yr36-	Pch1-	Trident	AL1	Sr36/Pm6(+)	Wsm2-	Lr16-	Lr48-	Sr42-	Yr5-	Westonia type	Dreb-B1b	A2a	3Bb	PHS+	Sdr-B1a
288	Zhengzhou 831	/	/	Fourth generation of St-2422/464	Ji'e'duo 598/Zhengzhou 761//Zhengzhou 761	Hap-7A-3	A1a	B1a	GS2-A1b	Hap-1	Hap-4A-C	Hap-5D-C	GS-D1a	Hap-H	Hap-H	Hap-T	Hap-A	CKX-D1b	TGW6-A1a	Cwi-A1a	Hap-L	H1g	Hap-A	Hap-1	Lr14+	lr34-	Lr68-	Yr15+	Lr47-	Lr21-	sr2-	A allele	Tsn1+	Yr36-	Pch1-	Trident	AL1	Sr36/Pm6(-)	Wsm2-	Lr16-	Lr48-	Sr42-	Yr5-	Kauz type	Dreb-B1b	A2a	3Ba	PHS+	Sdr-B1a
289	Yanzhan 1	/	/	Fourth generation of St-2422/464	[C-39/78(6)9-2]//Jimai 5418}F3/Yumai 18	Hap-7A-1, 2	A1b	B1a	GS2-A1b	Hap-2	Hap-4A-T	Hap-5D-C	GS-D1b	Hap-H	Hap-H	Hap-T	Hap-A	CKX-D1b	TGW6-A1a	Cwi-A1a	Hap-H	H1g	Hap-A	Hap-1	Lr14-	lr34-	Lr68-	Yr15-	Lr47-	Lr21-	sr2-	A allele	Tsn1-	Yr36-	Pch1-	Trident	AL1	Sr36/Pm6(+)	Wsm2-	Heterozygous	Lr48-	Sr42-	Yr5+	Kauz type	Dreb-B1a	A2a	3Ba	PHS+	Sdr-B1a
290	Yumai 57	/	/	Fourth generation of St-2422/464	Yumai 18/80(6)-3-3-10	Hap-7A-1, 2	A1b	B1a	Heterozygous	Hap-2	Hap-4A-C	Hap-5D-C	GS-D1a	Hap-H	Hap-H	Hap-T	Hap-A	CKX-D1b	TGW6-A1a	Cwi-A1a	Hap-L	H1g	Hap-A	Hap-1	Lr14-	lr34-	Lr68-	Yr15-	Lr47-	Lr21-	sr2-	A allele	Tsn1-	Yr36-	Pch1-	Trident	AL1	Sr36/Pm6(-)	Wsm2-	Lr16-	Lr48-	Sr42-	Heterozygous	Kauz type	Dreb-B1a	A2a	3Ba	PHS+	Sdr-B1a
291	Wen 2540	/	/	Fifth generation of St-2422/464	394-A/Yumai 2	Hap-7A-1, 2	A1b	B1a	Heterozygous	Hap-2	Hap-4A-C	Hap-5D-C	GS-D1a	Hap-H	Hap-H	Hap-T	Hap-A	CKX-D1b	TGW6-A1a	Cwi-A1a	Hap-L	H1g	Hap-G	Hap-1	Lr14+	lr34-	Lr68+	Yr15-	Lr47-	Lr21-	sr2-	A allele	Tsn1+	Yr36+	Pch1-	Trident	AL1	Sr36/Pm6(-)	Wsm2-	Lr16+	Lr48-	Sr42-	Yr5-	Kauz type	Dreb-B1a	A2a	3Ba	PHS+	Sdr-B1a
292	Changwu 134	/	/	Fifth generation of St-2422/464	{(Changwu 131/Xiaoheimai-dai-96)F1}F4/(Jinghua 3×NS2761A)F1	Hap-7A-1, 2	A1b	B1b	GS2-A1b	Hap-2	Hap-4A-C	Hap-5D-C	GS-D1a	Hap-L	Hap-H	Hap-T	Hap-A	CKX-D1b	TGW6-A1b	Cwi-A1a	Hap-H	H1g	Hap-G	Hap-1	Lr14+	lr34-	Lr68-	Yr15-	Lr47-	Lr21-	sr2-	A allele	Tsn1+	Yr36-	Pch1+	Trident	AL1	Sr36/Pm6(+)	Wsm2-	Heterozygous	Lr48-	Sr42-	Yr5+	Kauz type	Dreb-B1a	A2a	3Ba	PHS+	Sdr-B1b
293	Wenmai 8	/	/	Fifth generation of St-2422/464	394-A/Siyang 188	Hap-7A-3	A1b	B1b	GS2-A1a	Hap-2	Hap-4A-C	Hap-5D-C	GS-D1b	Hap-H	Hap-H	Hap-T	Hap-A	CKX-D1b	TGW6-A1a	Cwi-A1a	Hap-L	H1g	Hap-A	Hap-1	Lr14+	lr34-	Lr68-	Yr15-	Lr47-	Lr21-	sr2-	A allele	Tsn1+	Yr36-	Pch1-	Trident	AL1	Sr36/Pm6(+)	Wsm2-	Lr16-	Lr48-	Sr42-	Yr5+	Kauz type	Dreb-B1b	A2a	3Bb	PHS-	Sdr-B1b
294	Zhengzi R84019-0-7-4-0-1	/	/	Fifth generation of St-2422/464	Zhengzhou 831/Zhongyin 1022	Hap-7A-3	A1b	B1b	GS2-A1b	Hap-1	Hap-4A-C	Hap-5D-C	GS-D1a	Hap-L	Hap-H	Hap-T	Hap-A	CKX-D1a	TGW6-A1a	Cwi-A1a	Hap-L	H1g	Hap-A	Hap-1	Lr14-	lr34-	Lr68-	Yr15-	Lr47-	Lr21-	sr2-	A allele	Tsn1+	Yr36-	Pch1-	Trident	AL1	Sr36/Pm6(-)	Wsm2+	Lr16-	Lr48+	Sr42-	Yr5-	Kauz type	Dreb-B1b	A2a	3Ba	PHS+	Sdr-B1a
295	Fannong 92-1	/	/	Fifth generation of St-2422/464	Jingfan 309/Zhoumai 9	Hap-7A-1, 2	A1a	B1a	GS2-A1b	Hap-1	Hap-4A-T	Hap-5D-C	Heterozygous	Hap-L	Hap-H	Hap-C	Hap-A	CKX-D1a	TGW6-A1a	Cwi-A1a	Hap-L	H1g	Hap-A	Hap-1	Lr14+	lr34-	Lr68-	Yr15-	Lr47-	Lr21-	sr2-	A allele	Tsn1+	Yr36-	Pch1-	Trident	AL1	Sr36/Pm6(+)	Wsm2-	Lr16-	Lr48-	Sr42-	Yr5-	Kauz type	Dreb-B1a	A2a	3Bb	PHS+	Sdr-B1a
296	Zhenzhou 8998	/	/	Fifth generation of St-2422/464	Yumai 16/Lu 215953/Yumai 13-26	Hap-7A-3	A1a	B1a	GS2-A1a	Hap-1	Hap-4A-C	Hap-5D-C	GS-D1a	Hap-L	Hap-H	Hap-T	Hap-A	CKX-D1b	TGW6-A1b	Cwi-A1a	Hap-L	H1g	Hap-A	Hap-1	Lr14-	lr34-	Lr68-	Yr15-	Lr47-	Lr21-	sr2-	A allele	Tsn1+	Yr36-	Pch1-	Trident	AL1	Sr36/Pm6(+)	Wsm2-	Lr16-	Lr48-	Sr42-	Yr5+	Westonia type	Dreb-B1b	A2a	3Ba	PHS-	Sdr-B1b
297	Zhou 91265	/	/	Fifth generation of St-2422/464	Zhou 8425B/Zhoumai 9	Hap-7A-1, 2	A1b	B1b	GS2-A1b	Hap-1	Heterozygous	Hap-5D-C	GS-D1b	Hap-H	Hap-L	Hap-T	Hap-A	CKX-D1b	TGW6-A1a	Cwi-A1a	Hap-L	H1g	Hap-A	Hap-1	Lr14+	lr34-	Lr68-	Yr15-	Lr47-	Lr21-	sr2-	A allele	Tsn1-	Yr36-	Pch1+	Trident	AL1	Sr36/Pm6(+)	Heterozygous	Lr16-	Lr48-	Sr42-	Yr5+	Kauz type	Dreb-B1a	Heterozygous	3Bb	PHS-	Sdr-B1b
298	Zhoumai 13	/	/	Fifth generation of St-2422/464	Zhou 8425B/Zhoumai 9	Hap-7A-1, 2	A1b	B1b	GS2-A1b	Hap-1	Hap-4A-C	Hap-5D-C	GS-D1b	Hap-H	Hap-L	Hap-T	Hap-A	CKX-D1b	TGW6-A1a	Cwi-A1a	Hap-L	H1g	Hap-A	Hap-1	Lr14+	lr34-	Lr68-	Yr15+	Lr47-	Lr21-	sr2-	N allele	Tsn1+	Yr36-	Pch1+	Trident	AL1	Sr36/Pm6(+)	Heterozygous	Lr16-	Lr48-	Sr42-	Yr5+	Westonia type	Dreb-B1a	A2a	3Bb	PHS-	Sdr-B1b
299	Rieti	Introduced cultivar	/	Upstream of Abbondanza/St-2422/464	/	Hap-7A-1, 2	A1b	B1b	GS2-A1a	Hap-1	Hap-4A-C	Hap-5D-C	GS-D1b	Hap-H	Hap-L	Hap-C	Hap-A	CKX-D1b	TGW6-A1a	Cwi-A1a	Hap-L	H1c	Hap-6A-A	others	Lr14+	Lr34-	Heterozygous	Yr15-	Lr47-	Lr21-	Sr2-	A allele	Tsn1+	Yr36-	Pch1-	Molineux	AL2	Sr36/Pm6(-)	Wsm2+	Lr16-	Lr48-	Sr42-	Yr5+	Westonia type	TaDreb-B1a	A2a	3Ba	PHS+	TaSdr-B1b
300	Wilhelmina	Introduced cultivar	/	Upstream of Abbondanza/St-2422/464	/	Heterozygous	A1b	B1b	GS2-A1b	Hap-1	Hap-4A-C	Hap-5D-C	GS-D1b	Hap-H	Hap-H	Hap-C	Hap-A	CKX-D1b	TGW6-A1a	Cwi-A1a	Hap-L	Heterozygous	Hap-6A-A	others	Lr14+	Lr34-	Lr68-	Yr15-	Lr47-	Lr21-	Sr2-	A allele	Tsn1+	Yr36-	Pch1-	Trident	AL1	Sr36/Pm6(-)	Wsm2+	Lr16-	Lr48-	Sr42+	Yr5+	Westonia type	TaDreb-B1a	A2a	3Ba	PHS+	TaSdr-B1b
301	Akagomughi	Introduced cultivar	/	Upstream of Abbondanza/St-2422/464	/	Hap-7A-3	Heterozygous	B1b	GS2-A1a	Hap-2	Hap-4A-C	Hap-5D-C	GS-D1a	Hap-L	Hap-H	Hap-C	Hap-A	CKX-D1a	TGW6-A1a	Heterozygous	Hap-L	H1g	Hap-6A-G	Hap-1	Lr14+	Lr34-	Lr68-	Yr15-	Lr47-	Lr21-	Sr2-	A allele	Tsn1+	Yr36-	Pch1-	Trident	AL1	Sr36/Pm6(-)	Wsm2+	Lr16-	Lr48-	Sr42+	Yr5-	Kauz type	Heterozygous	A2a	3Ba	PHS+	TaSdr-B1a
302	Autonomia	Introduced cultivar	/	Upstream of Abbondanza	Frassineto 405/Mentana	Hap-7A-3	A1b	B1a	GS2-A1b	Hap-2	Hap-4A-C	Hap-5D-C	GS-D1a	Hap-H	Hap-H	Hap-C	Hap-A	CKX-D1b	TGW6-A1a	Cwi-A1a	Hap-L	H1c	Hap-6A-A	others	Lr14+	Lr34-	Lr68-	Yr15-	Lr47-	Lr21-	Sr2-	A allele	Tsn1+	Yr36-	Pch1-	Trident	AL1	Sr36/Pm6(-)	Wsm2-	Lr16-	Lr48-	Sr42+	Yr5+	Westonia type	TaDreb-B1a	A2a	3Ba	PHS+	TaSdr-B1b
303	Zhongmai 66	/	/	Downstream of Abbondanza	Zhouami 18/Aimengniu	Hap-7A-1, 2	A1b	B1a	GS2-A1a	Hap-1	Hap-4A-C	Hap-5D-G	GS-D1b	Hap-H	Hap-H	Hap-C	Hap-A	CKX-D1a	TGW6-A1a	Cwi-A1b	Hap-L	H1g	Hap-6A-A	Heterozygous	Lr14+	Lr34-	Lr68-	Yr15+	Lr47-	Heterozygous	Sr2-	A allele	Tsn1+	Yr36-	Pch1-	Trident	AL1	Sr36/Pm6(-)	Wsm2+	Lr16-	Lr48+	Sr42+	Yr5-	Kauz type	Heterozygous	A2a	Heterozygous	PHS-	TaSdr-B1b
304	Xumai 35	/	/	Downstream of Abbondanza	Xinmai 93119/Zhoumai 16	Hap-7A-1, 2	A1b	B1a	GS2-A1b	Hap-1	Hap-4A-T	Hap-5D-G	GS-D1b	Hap-L	Hap-H	Hap-C	Hap-A	CKX-D1a	TGW6-A1a	Cwi-A1b	Hap-L	Heterozygous	Hap-6A-G	Hap-1	Lr14+	Lr34-	Lr68-	Yr15-	Lr47-	Lr21-	Sr2-	A allele	Tsn1+	Yr36-	Pch1-	Trident	AL1	Sr36/Pm6(-)	Heterozygous	Lr16-	Lr48+	Sr42-	Yr5-	Westonia type	TaDreb-B1a	A2a	3Bb	PHS+	TaSdr-B1b
305	Villa Glori	Introduced cultivar	/	Upstream of St-2422/464	Rieti/Wilhelmina//Akagomughi	Heterozygous	A1b	B1a	GS2-A1b	Hap-2	Hap-4A-C	Hap-5D-G	GS-D1b	Hap-H	Hap-H	Heterozygous	Hap-A	CKX-D1b	TGW6-A1a	Cwi-A1b	Hap-L	H1g	Hap-6A-A	Hap-1	Lr14+	Lr34-	Lr68-	Yr15-	Lr47-	Heterozygous	Sr2-	A allele	Tsn1+	Yr36-	Pch1-	Trident	AL2	Sr36/Pm6(-)	Wsm2+	Lr16-	Lr48-	Sr42+	Yr5+	Kauz type	TaDreb-B1a	A2a	3Bb	PHS+	TaSdr-B1b
306	San Pastore	Introduced cultivar	/	Upstream of St-2422/464	Ballila/Villa Glori	Hap-7A-3	A1b	B1a	GS2-A1b	Heterozygous	Hap-4A-C	Hap-5D-G	GS-D1a	Hap-H	Hap-H	Hap-C	Hap-A	CKX-D1a	TGW6-A1a	Cwi-A1a	Hap-L	Heterozygous	Heterozygous	Hap-1	Lr14+	Lr34+	Lr68-	Yr15-	Lr47-	Lr21-	Sr2-	A allele	Tsn1+	Yr36-	Pch1-	Trident	AL1	Sr36/Pm6(-)	Wsm2-	Lr16-	Lr48-	Sr42+	Yr5+	Westonia type	TaDreb-B1a	A2a	3Ba	PHS+	TaSdr-B1a
307	Mara	Introduced cultivar	/	Upstream of St-2422/464	Autonomia A/Aquila Sib 1	Hap-7A-1, 2	A1b	B1a	GS2-A1b	Hap-2	Hap-4A-T	Hap-5D-C	GS-D1a	Hap-L	Hap-H	Hap-C	Hap-A	CKX-D1b	TGW6-A1a	Cwi-A1a	Hap-L	Heterozygous	Hap-6A-A	others	Lr14-	Lr34+	Lr68-	Yr15-	Lr47-	Lr21-	Sr2-	A allele	Tsn1+	Yr36-	Pch1-	Trident	AL2	Sr36/Pm6(+)	Wsm2+	Lr16-	Lr48-	Sr42-	Yr5+	Westonia type	Heterozygous	A2a	3Bb	PHS-	TaSdr-B1b
308	Quality	Chinese landrace	/	Upstream of Bima 4	/	Hap-7A-1, 2	A1a	B1b	GS2-A1b	Hap-1	Hap-4A-C	Hap-5D-C	GS-D1a	Hap-L	Hap-H	Hap-T	Hap-A	CKX-D1a	TGW6-A1a	Cwi-A1a	Hap-L	H1g	Hap-G	Hap-1	Lr14-	lr34-	Lr68-	Yr15-	Lr47-	Lr21-	sr2-	A allele	Tsn1-	Yr36-	Pch1-	Trident	AL1	Sr36/Pm6(-)	Wsm2+	Lr16-	Lr48-	Sr42-	Yr5+	Kauz type	Dreb-B1a	A2a	3Bb	PHS-	Sdr-B1b
309	Zhoumai 24	/	/	First generation of Zhoumai 16	Zhoumai 16/Shanyou 225	Hap-7A-3	A1b	B1b	GS2-A1a	Hap-2	Hap-4A-C	Hap-5D-C	GS-D1a	Hap-H	Hap-H	Hap-T	Hap-A	CKX-D1b	TGW6-A1b	Cwi-A1b	Hap-L	H1g	Hap-G	Hap-1	Lr14-	Lr34-	Lr68-	Yr15-	Lr47+	Lr21-	Sr2-	A allele	Tsn1+	Yr36-	Pch1-	Trident	AL1	Sr36/Pm6(+)	Wsm2-	Heterozygous	Lr48-	Sr42-	Yr5+	Westonia type	Dreb-B1a	A2a	3Ba	PHS+	Sdr-B1a
310	Zhoumai 27	/	/	First generation of Zhoumai 16	Zhoumai 16/Bainong AK58	Hap-7A-3	A1b	B1a	GS2-A1a	Hap-2	Hap-4A-C	Hap-5D-C	GS-D1a	Hap-L	Hap-H	Hap-T	Hap-A	CKX-D1b	TGW6-A1a	Cwi-A1a	Hap-L	H1g	Hap-G	others	Lr14-	Lr34-	Heterozygous	Yr15+	Lr47+	Lr21-	Sr2-	A allele	Tsn1+	Yr36-	Pch1-	Trident	AL1	Sr36/Pm6(+)	Wsm2-	Lr16-	Lr48-	Sr42-	Yr5-	Kauz type	Dreb-B1b	A2a	3Bb	PHS+	Sdr-B1b
311	Xuke 316	/	/	First generation of Zhoumai 16	Zhoumai 16/Bainong 64	Hap-7A-1, 2	A1b	B1b	GS2-A1b	Hap-1	Hap-4A-C	Hap-5D-C	GS-D1a	Hap-H	Hap-H	Hap-T	Hap-A	CKX-D1a	TGW6-A1a	Cwi-A1b	Hap-L	H1g	Hap-G	Hap-1	Lr14+	Lr34-	Lr68-	Yr15+	Lr47+	Lr21-	Sr2-	A allele	Tsn1+	Yr36-	Pch1+	Trident	AL1	Sr36/Pm6(+)	Wsm2+	Lr16-	Lr48-	Sr42-	Yr5+	Westonia type	Dreb-B1b	A2a	3Ba	PHS-	Sdr-B1b
312	Zhongmai 895	/	/	First generation of Zhoumai 16	Zhoumai 16/Liken 4	Hap-7A-1, 2	A1b	B1a	GS2-A1b	Hap-2	Hap-4A-C	Hap-5D-C	GS-D1a	Hap-H	Hap-H	Hap-T	Hap-A	CKX-D1b	TGW6-A1a	Cwi-A1b	Hap-H	H1g	Hap-G	Hap-1	Lr14+	Lr34-	Lr68+	Yr15+	Lr47+	Lr21-	Sr2-	A allele	Tsn1+	Yr36+	Pch1+	Trident	AL1	Sr36/Pm6(+)	Wsm2+	Lr16-	Lr48-	Sr42-	Yr5-	Westonia type	Dreb-B1a	A2a	3Bb	PHS+	Sdr-B1b
313	Luomai 18	/	/	First generation of Zhoumai 16	4336/Zhoumai 16	Hap-7A-3	A1b	B1a	GS2-A1b	Hap-1	Hap-4A-C	Hap-5D-C	GS-D1a	Hap-H	Hap-H	Hap-T	Hap-A	CKX-D1b	TGW6-A1a	Cwi-A1b	Hap-L	H1g	Hap-G	Hap-1	Lr14+	Lr34-	Lr68-	Yr15+	Lr47+	Lr21-	Sr2-	A allele	Tsn1+	Yr36-	Heterozygous	Trident	AL1	Sr36/Pm6(+)	Wsm2+	Lr16-	Lr48-	Sr42-	Yr5-	Westonia type	Dreb-B1b	A2a	3Bb	PHS+	Sdr-B1b
314	Pumai 26	/	/	First generation of Zhoumai 16	Zhoumai 16/Huaimai 20	Hap-7A-1, 2	A1b	B1a	GS2-A1b	Hap-1	Hap-4A-C	Hap-5D-C	GS-D1a	Hap-H	Hap-H	Hap-T	Hap-A	CKX-D1b	TGW6-A1a	Cwi-A1a	Hap-L	H1g	Hap-G	Hap-1	Lr14+	Lr34-	Lr68-	Yr15+	Lr47+	Lr21-	Sr2-	A allele	Tsn1+	Yr36-	Pch1+	Trident	AL1	Sr36/Pm6(+)	Wsm2+	Lr16-	Lr48-	Sr42-	Yr5-	Westonia type	Dreb-B1a	A2a	3Bb	PHS+	Sdr-B1b
315	Xumai 33	/	/	First generation of Zhoumai 16	Neixiang 991/Zhoumai 16	Hap-7A-1, 2	A1b	B1a	GS2-A1b	Hap-2	Hap-4A-C	Hap-5D-C	GS-D1a	Hap-H	Hap-H	Hap-T	Hap-A	CKX-D1b	TGW6-A1a	Cwi-A1b	Hap-L	H1g	Hap-G	Hap-1	Lr14+	Lr34-	Lr68-	Yr15+	Lr47+	Lr21-	Sr2-	A allele	Tsn1+	Yr36-	Pch1-	Trident	AL1	Sr36/Pm6(+)	Wsm2+	Lr16-	Lr48-	Sr42-	Yr5-	Westonia type	Dreb-B1a	A2a	3Bb	PHS+	Sdr-B1b
316	Bainong 207	/	/	First generation of Zhoumai 16	Zhoumai 16/Bainong 64	Hap-7A-3	A1b	B1b	GS2-A1b	Hap-2	Hap-4A-C	Hap-5D-C	GS-D1a	Hap-H	Hap-H	Hap-T	Hap-A	CKX-D1b	TGW6-A1a	Cwi-A1b	Hap-L	H1g	Hap-G	Hap-1	Lr14+	Lr34-	Lr68-	Yr15-	Lr47+	Lr21-	Sr2-	A allele	Tsn1+	Yr36-	Pch1-	Trident	AL1	Sr36/Pm6(+)	Wsm2-	Lr16-	Lr48-	Sr42-	Yr5+	Westonia type	Dreb-B1b	A2a	3Bb	PHS+	Sdr-B1a
317	Xinmai 23	/	/	First generation of Zhoumai 16	Yanzhan 4110/Zhoumai 16	Hap-7A-1, 2	A1b	B1a	GS2-A1b	Hap-1	Hap-4A-C	Hap-5D-C	GS-D1a	Hap-L	Hap-H	Hap-T	Hap-A	CKX-D1b	TGW6-A1a	Cwi-A1b	Hap-L	H1g	Hap-G	Hap-1	Lr14+	Lr34-	Lr68-	Yr15+	Lr47+	Lr21-	Sr2-	A allele	Tsn1+	Yr36-	Pch1-	Trident	AL1	Sr36/Pm6(+)	Wsm2-	Lr16-	Lr48-	Sr42-	Yr5-	Westonia type	Dreb-B1a	A2a	3Bb	PHS+	Sdr-B1a
318	Huayu 198	/	/	First generation of Zhoumai 16	Bainong 64 /Zhoumai 16	Hap-7A-3	A1b	B1a	GS2-A1b	Hap-2	Hap-4A-C	Hap-5D-C	GS-D1a	Hap-L	Hap-H	Hap-T	Hap-A	CKX-D1a	TGW6-A1a	Cwi-A1b	Hap-L	H1g	Hap-G	Hap-1	Lr14+	Lr34-	Lr68-	Yr15+	Lr47+	Lr21-	Sr2-	A allele	Tsn1+	Yr36-	Pch1+	Trident	AL1	Sr36/Pm6(+)	Wsm2-	Lr16-	Lr48-	Sr42-	Yr5-	Westonia type	Dreb-B1b	A2a	3Bb	PHS+	Sdr-B1b
319	Zhengyu 8	/	/	First generation of Zhoumai 16	Zhoumai 16/Bainong 64//Bainong 64	Hap-7A-1, 2	A1b	B1a	GS2-A1b	Hap-2	Hap-4A-C	Hap-5D-C	GS-D1a	Hap-L	Hap-H	Hap-T	Hap-A	CKX-D1a	TGW6-A1a	Cwi-A1a	Hap-L	Heterozygous	Hap-G	Hap-1	Lr14+	Lr34-	Lr68+	Yr15-	Lr47+	Lr21-	Sr2-	A allele	Tsn1+	Yr36-	Pch1+	Trident	AL1	Sr36/Pm6(+)	Wsm2+	Lr16-	Lr48-	Sr42-	Yr5-	Westonia type	Dreb-B1a	A2a	3Ba	PHS+	Sdr-B1b
320	Yanfeng 21	/	/	First generation of Zhoumai 16	Yumai 18/Zhoumai 16	Hap-7A-3	A1b	B1a	GS2-A1b	Hap-2	Hap-4A-C	Hap-5D-C	GS-D1b	Hap-H	Hap-H	Hap-T	Hap-A	CKX-D1a	TGW6-A1a	Cwi-A1b	Hap-L	Heterozygous	Hap-G	Hap-1	Lr14+	Lr34-	Lr68-	Heterozygous	Lr47+	Lr21-	Sr2-	A allele	Tsn1+	Yr36-	Pch1+	Trident	AL1	Sr36/Pm6(+)	Wsm2+	Lr16-	Lr48-	Sr42+	Yr5-	Westonia type	Dreb-B1a	A2a	3Bb	PHS+	Sdr-B1b
321	Jindi 828	/	/	First generation of Zhoumai 16	Zhoumai 16/Bainong AK58	Hap-7A-3	A1b	B1a	GS2-A1a	Hap-2	Hap-4A-C	Hap-5D-C	GS-D1a	Hap-H	Hap-H	Hap-T	Hap-A	CKX-D1b	TGW6-A1a	Cwi-A1a	Hap-L	H1g	Hap-G	others	Lr14+	Lr34-	Heterozygous	Yr15+	Lr47+	Lr21-	Sr2-	A allele	Tsn1+	Yr36-	Pch1-	Trident	AL1	Sr36/Pm6(+)	Wsm2+	Lr16-	Lr48-	Sr42-	Yr5-	Kauz type	Dreb-B1b	A2a	3Bb	PHS-	Sdr-B1b
322	Xinmai 29	/	/	First generation of Zhoumai 16	Yanzhan 4110/Zhoumai 16	Hap-7A-3	A1b	B1a	GS2-A1b	Hap-2	Hap-4A-C	Hap-5D-C	GS-D1b	Hap-H	Hap-H	Hap-T	Hap-A	CKX-D1a	TGW6-A1a	Cwi-A1b	Hap-L	H1g	Hap-G	Hap-1	Lr14+	Lr34-	Lr68-	Yr15+	Lr47+	Lr21-	Sr2-	A allele	Tsn1+	Yr36-	Pch1+	Trident	AL1	Sr36/Pm6(+)	Wsm2+	Lr16-	Lr48-	Sr42-	Yr5-	Kauz type	Dreb-B1a	A2a	3Bb	PHS+	Sdr-B1b
323	Zhengyumai 043	/	/	First generation of Zhoumai 16	Yumai 57/Zhoumai 16	Hap-7A-1, 2	A1b	B1b	GS2-A1a	Hap-1	Hap-4A-C	Hap-5D-C	GS-D1b	Hap-L	Hap-H	Hap-T	Hap-A	CKX-D1b	TGW6-A1a	Cwi-A1b	Hap-L	H1g	Hap-G	Hap-1	Lr14+	Lr34-	Lr68-	Yr15+	Lr47+	Lr21-	Sr2-	A allele	Tsn1-	Yr36+	Heterozygous	Trident	AL1	Sr36/Pm6(+)	Wsm2-	Lr16-	Lr48-	Sr42-	Yr5+	Westonia type	Heterozygous	A2a	3Bb	PHS-	Sdr-B1b
324	Zhongmai 875	/	/	First generation of Zhoumai 16	Zhoumai 16/Liken 4	Hap-7A-3	A1b	B1a	GS2-A1b	Hap-2	Hap-4A-C	Hap-5D-C	GS-D1a	Hap-H	Hap-H	Hap-T	Hap-A	CKX-D1b	TGW6-A1a	Heterozygous	Hap-H	H1g	Hap-G	Hap-1	Lr14+	Lr34-	Lr68+	Yr15-	Lr47+	Lr21-	Sr2-	A allele	Tsn1+	Yr36-	Pch1+	Trident	AL1	Sr36/Pm6(+)	Wsm2+	Lr16-	Lr48-	Sr42-	Yr5-	Westonia type	Dreb-B1a	A2a	3Bb	PHS-	Sdr-B1b
325	Fanmai 803	/	/	First generation of Zhoumai 16	Han 6172/Zhoumai 16	Hap-7A-3	A1b	B1a	GS2-A1b	Hap-2	Hap-4A-C	Hap-5D-C	GS-D1b	Hap-H	Hap-H	Hap-T	Hap-A	CKX-D1b	TGW6-A1a	Cwi-A1b	Hap-H	H1g	Hap-G	others	Lr14+	Lr34-	Lr68-	Yr15+	Lr47+	Lr21-	Sr2-	A allele	Tsn1+	Yr36-	Heterozygous	Trident	AL1	Sr36/Pm6(+)	Wsm2+	Lr16-	Lr48-	Sr42-	Yr5-	Kauz type	Dreb-B1b	A2a	3Bb	PHS+	Sdr-B1b
326	Yunong 186	/	/	First generation of Zhoumai 16	Zhoumai 16/Yunong 202	Hap-7A-1, 2	A1b	B1b	GS2-A1b	Hap-1	Hap-4A-C	Hap-5D-C	GS-D1b	Hap-H	Hap-H	Hap-T	Hap-A	CKX-D1a	TGW6-A1a	Cwi-A1b	Hap-L	Heterozygous	Hap-G	Hap-1	Lr14+	Lr34-	Lr68-	Yr15+	Lr47+	Lr21-	Sr2-	A allele	Tsn1+	Yr36-	Pch1+	Trident	AL1	Sr36/Pm6(+)	Wsm2+	Lr16-	Lr48-	Sr42-	Yr5-	Westonia type	Dreb-B1b	A2a	3Ba	PHS+	Sdr-B1b
327	Changmai 9	/	/	First generation of Zhoumai 16	Zhoumai 16/Luomai 21	Hap-7A-1, 2	A1b	B1b	GS2-A1b	Hap-2	Hap-4A-C	Hap-5D-C	GS-D1a	Hap-H	Hap-H	Hap-T	Hap-A	CKX-D1a	TGW6-A1a	Cwi-A1b	Hap-L	H1g	Hap-G	Hap-1	Lr14+	Lr34-	Lr68-	Yr15+	Lr47+	Lr21-	Sr2-	A allele	Tsn1-	Yr36-	Pch1+	Trident	AL1	Sr36/Pm6(+)	Wsm2+	Lr16-	Lr48-	Sr42-	Yr5-	Kauz type	Dreb-B1b	A2a	3Bb	PHS+	Sdr-B1b
328	Tunmai 127	/	/	First generation of Zhoumai 16	Bainong AK58/Zhoumai 16	Hap-7A-3	A1b	B1b	GS2-A1a	Hap-1	Hap-4A-C	Hap-5D-C	GS-D1a	Hap-H	Hap-H	Hap-T	Hap-A	CKX-D1a	TGW6-A1a	Cwi-A1b	Hap-L	H1g	Hap-G	Hap-1	Lr14+	Lr34-	Lr68-	Yr15+	Lr47+	Lr21-	Sr2-	A allele	Tsn1+	Yr36-	Pch1-	Trident	AL1	Sr36/Pm6(+)	Wsm2-	Lr16-	Lr48-	Sr42-	Yr5-	Kauz type	Dreb-B1b	A2a	3Ba	PHS+	Sdr-B1a
329	Luohan 19	/	/	First generation of Zhoumai 16	Zhoumai 16/Luohan 7	Hap-7A-1, 2	A1b	B1b	GS2-A1b	Hap-2	Hap-4A-C	Hap-5D-C	GS-D1a	Hap-L	Hap-H	Hap-T	Hap-A	CKX-D1a	TGW6-A1a	Cwi-A1b	Hap-L	H1g	Hap-A	Hap-1	Lr14+	Lr34-	Lr68-	Yr15+	Lr47+	Lr21-	Sr2-	A allele	Tsn1+	Yr36-	Pch1+	Trident	AL1	Sr36/Pm6(+)	Wsm2+	Lr16-	Lr48-	Sr42-	Yr5-	Westonia type	Dreb-B1a	A2a	3Bb	PHS+	Sdr-B1b
330	Lunxuan 66	/	/	First generation of Zhoumai 16	Yangmai 12/Zhoumai 162	Hap-7A-1, 2	A1b	B1a	GS2-A1b	Hap-1	Hap-4A-C	Hap-5D-C	GS-D1a	Hap-H	Hap-H	Hap-T	Hap-A	CKX-D1b	TGW6-A1a	Cwi-A1b	Hap-L	H1g	Hap-G	Hap-1	Lr14+	Lr34-	Lr68-	Yr15+	Lr47+	Lr21-	Sr2-	A allele	Tsn1+	Yr36-	Pch1+	Trident	AL2	Sr36/Pm6(+)	Wsm2+	Lr16-	Lr48-	Sr42-	Yr5-	Westonia type	Dreb-B1a	A2a	3Ba	PHS+	Sdr-B1a
331	Zhengmai 618	/	/	First generation of Zhoumai 16	Zhoumai 16/Xuan 04115-8//Zhoumai 16	Hap-7A-1, 2	A1b	B1a	GS2-A1b	Hap-1	Hap-4A-C	Hap-5D-C	GS-D1a	Hap-H	Hap-H	Hap-T	Hap-A	CKX-D1b	TGW6-A1a	Cwi-A1a	Hap-L	H1g	Hap-G	Hap-1	Lr14+	Lr34-	Heterozygous	Yr15+	Lr47+	Lr21-	Sr2-	A allele	Tsn1+	Yr36-	Pch1+	Trident	AL1	Sr36/Pm6(+)	Wsm2+	Lr16-	Lr48-	Sr42-	Yr5-	Westonia type	Dreb-B1a	A2a	3Bb	PHS+	Sdr-B1b
332	Womai 66	/	/	First generation of Zhoumai 16	Lai 137/Zhoumai 16//Zhengyumai 9987	Hap-7A-1, 2	A1b	B1b	GS2-A1b	Hap-1	Hap-4A-C	Hap-5D-C	GS-D1a	Hap-L	Hap-H	Hap-T	Hap-A	CKX-D1b	TGW6-A1a	Heterozygous	Hap-L	H1g	Hap-G	Hap-1	Lr14+	Lr34-	Lr68-	Yr15+	Lr47+	Lr21-	Sr2-	A allele	Tsn1+	Yr36-	Pch1+	Molineux	AL1	Sr36/Pm6(+)	Wsm2-	Lr16-	Lr48-	Sr42-	Yr5-	Westonia type	Dreb-B1a	A2a	3Bb	PHS+	Sdr-B1b
333	Luohan 22	/	/	First generation of Zhoumai 16	Zhoumai 16/Luohan 7	Hap-7A-1, 2	A1b	B1b	GS2-A1b	Hap-2	Hap-4A-C	Hap-5D-C	GS-D1b	Hap-L	Hap-H	Hap-T	Hap-A	CKX-D1a	TGW6-A1a	Heterozygous	Hap-L	H1g	Hap-G	Hap-1	Lr14+	Lr34-	Heterozygous	Yr15+	Lr47+	Lr21-	Sr2-	A allele	Tsn1+	Yr36-	Pch1+	Trident	AL1	Sr36/Pm6(+)	Wsm2+	Lr16-	Lr48-	Sr42-	Yr5-	Westonia type	Dreb-B1a	A2a	3Bb	PHS+	Sdr-B1a
334	Luomai 34	/	/	First generation of Zhoumai 16	Zhoumai 16/Bainong AK58	Hap-7A-3	A1b	B1b	GS2-A1a	Hap-2	Hap-4A-C	Hap-5D-C	GS-D1a	Hap-H	Hap-H	Hap-T	Hap-A	CKX-D1a	TGW6-A1a	Cwi-A1b	Hap-L	H1g	Hap-G	others	Lr14+	Lr34-	Lr68-	Yr15+	Lr47+	Lr21-	Sr2-	A allele	Tsn1+	Yr36-	Pch1-	Trident	AL1	Sr36/Pm6(+)	Wsm2-	Lr16-	Lr48-	Sr42-	Yr5-	Kauz type	Dreb-B1b	A2a	3Bb	PHS-	Sdr-B1b
335	Huaichuan 101	/	/	First generation of Zhoumai 16	Zhoumai 16/Pumai 9	Hap-7A-3	A1b	B1b	GS2-A1b	Hap-1	Hap-4A-C	Hap-5D-C	GS-D1b	Hap-H	Hap-H	Hap-T	Hap-A	CKX-D1a	TGW6-A1a	Cwi-A1a	Hap-L	Heterozygous	Hap-G	Hap-1	Lr14+	Lr34-	Lr68-	Yr15-	Lr47+	Lr21-	Sr2-	N allele	Tsn1+	Yr36-	Pch1-	Trident	AL1	Sr36/Pm6(+)	Wsm2+	Lr16-	Lr48-	Sr42-	Yr5-	Westonia type	Dreb-B1a	A2a	3Bb	PHS+	Sdr-B1b
336	Zhengmai 7698	/	/	Second generation of Zhoumai 16	Zhengmai 9405/4B269//Zhoumai 16	Hap-7A-1, 2	A1b	B1a	GS2-A1b	Hap-2	Hap-4A-C	Hap-5D-C	GS-D1a	Hap-H	Heterozygous	Hap-T	Hap-A	CKX-D1b	TGW6-A1a	Cwi-A1a	Hap-L	Heterozygous	Hap-G	Hap-1	Lr14+	Lr34-	Heterozygous	Yr15+	Lr47+	Lr21-	Sr2-	A allele	Tsn1+	Yr36-	Pch1+	Trident	AL1	Sr36/Pm6(+)	Wsm2+	Lr16+	Lr48-	Sr42-	Yr5-	Westonia type	Dreb-B1a	A2a	3Bb	PHS+	Sdr-B1b
337	Zhoumai 26	/	/	Second generation of Zhoumai 16	Zhoumai 24/Zhoumai 22	Hap-7A-1, 2	A1a	B1a	GS2-A1b	Hap-1	Hap-4A-C	Hap-5D-C	GS-D1a	Hap-H	Hap-H	Hap-T	Hap-A	CKX-D1b	TGW6-A1a	Cwi-A1a	Hap-L	H1g	Hap-G	Hap-1	Lr14-	Lr34-	Lr68-	Yr15+	Lr47+	Lr21-	Sr2-	A allele	Tsn1+	Yr36-	Pch1+	Trident	AL1	Sr36/Pm6(+)	Wsm2+	Lr16-	Lr48-	Sr42+	Yr5+	Kauz type	Dreb-B1a	A2a	3Bb	PHS+	Sdr-B1a
338	Zhengmai 0856	/	/	Second generation of Zhoumai 16	Zhengmai 9405/4B269//Zhoumai 16	Hap-7A-1, 2	A1b	B1a	GS2-A1b	Hap-2	Hap-4A-C	Hap-5D-C	GS-D1a	Hap-H	Hap-H	Hap-T	Hap-A	CKX-D1b	TGW6-A1a	Cwi-A1b	Hap-L	H1g	Hap-G	Hap-1	Lr14+	Lr34-	Lr68-	Yr15+	Lr47+	Lr21-	Sr2-	A allele	Tsn1+	Yr36-	Pch1-	Trident	AL1	Sr36/Pm6(+)	Wsm2+	Lr16-	Lr48-	Sr42-	Yr5-	Westonia type	Dreb-B1a	A2a	3Bb	PHS+	Sdr-B1b
339	Zhoumai 32	/	/	Second generation of Zhoumai 16	Bainong AK58/Zhoumai 24	Hap-7A-3	A1a	B1b	GS2-A1b	Hap-1	Hap-4A-C	Hap-5D-C	GS-D1a	Hap-H	Hap-H	Hap-T	Hap-A	CKX-D1a	TGW6-A1a	Cwi-A1b	Hap-L	H1c	Hap-G	Hap-1	Lr14+	Lr34-	Lr68+	Yr15+	Lr47+	Lr21-	Sr2-	A allele	Tsn1+	Yr36-	Pch1+	Trident	AL1	Sr36/Pm6(+)	Wsm2-	Lr16+	Lr48-	Sr42+	Yr5+	Kauz type	Dreb-B1a	A2a	3Bb	PHS+	Sdr-B1b
340	Zhongyu 9307	/	/	Second generation of Zhoumai 16	Dwarf male-sterile wheat//Zhoumai 16/04中36	Hap-7A-1, 2	A1b	B1a	GS2-A1b	Hap-1	Hap-4A-C	Hap-5D-C	GS-D1a	Hap-H	Hap-H	Hap-T	Hap-A	CKX-D1a	TGW6-A1a	Cwi-A1b	Hap-L	H1g	Hap-G	Hap-1	Lr14+	Lr34-	Lr68-	Yr15+	Lr47+	Lr21-	Sr2-	A allele	Tsn1+	Yr36-	Pch1+	Trident	AL1	Sr36/Pm6(+)	Wsm2+	Lr16-	Lr48-	Sr42-	Yr5-	Westonia type	Dreb-B1a	A2a	Heterozygous	PHS+	Sdr-B1b
341	Cunmai 8	/	/	Second generation of Zhoumai 16	Zhoumai 24/Zhoumai 22	Hap-7A-1, 2	A1a	B1a	GS2-A1b	Hap-2	Hap-4A-C	Hap-5D-C	GS-D1a	Hap-H	Hap-H	Hap-T	Hap-A	CKX-D1b	TGW6-A1a	Cwi-A1a	Hap-L	Heterozygous	Hap-G	Hap-1	Lr14-	Lr34-	Lr68-	Yr15+	Lr47+	Lr21-	Sr2-	A allele	Tsn1+	Yr36-	Pch1+	Trident	AL1	Sr36/Pm6(+)	Wsm2+	Lr16+	Lr48-	Sr42-	Yr5-	Kauz type	Dreb-B1b	A2a	3Ba	PHS+	Sdr-B1b
342	Xuke 129	/	/	Second generation of Zhoumai 16	Zhengmai 366/Xinmai 19//Zhoumai 16	Hap-7A-1, 2	A1b	B1b	GS2-A1a	Hap-2	Hap-4A-C	Hap-5D-C	GS-D1a	Hap-H	Hap-H	Hap-T	Hap-A	CKX-D1a	TGW6-A1a	Cwi-A1a	Hap-L	H1g	Hap-G	Heterozygous	Lr14+	Lr34-	Heterozygous	Yr15+	Lr47+	Lr21-	Sr2-	A allele	Tsn1-	Yr36-	Pch1+	Trident	AL2	Sr36/Pm6(+)	Wsm2+	Lr16-	Lr48-	Sr42-	Yr5+	Westonia type	Dreb-B1b	A2a	3Bb	PHS-	Sdr-B1b
343	Fengducun 13	/	/	Second generation of Zhoumai 16	Zhoumai 24/Zhoumai 22	Hap-7A-1, 2	A1b	B1a	GS2-A1b	Hap-1	Hap-4A-C	Hap-5D-C	GS-D1a	Hap-H	Hap-H	Hap-T	Hap-A	CKX-D1b	TGW6-A1a	Heterozygous	Hap-L	H1g	Hap-G	Hap-1	Lr14+	Lr34-	Lr68-	Yr15+	Lr47+	Lr21-	Sr2-	A allele	Tsn1+	Yr36-	Pch1+	Trident	AL1	Sr36/Pm6(+)	Wsm2+	Lr16+	Lr48-	Sr42+	Yr5-	Kauz type	Dreb-B1a	A2a	3Bb	PHS+	Sdr-B1b
344	Puxing 5	/	/	Second generation of Zhoumai 16	Zhoumai 16/Yumai 49//Zhoumai 22	Hap-7A-1, 2	A1b	B1a	GS2-A1b	Hap-1	Hap-4A-C	Hap-5D-C	GS-D1a	Hap-H	Hap-H	Hap-T	Hap-A	CKX-D1b	TGW6-A1a	NA	Hap-L	H1g	Hap-G	Hap-1	Lr14+	Lr34-	Heterozygous	Yr15+	Lr47+	Lr21-	Sr2-	A allele	Tsn1-	Yr36-	Pch1+	Trident	AL1	Sr36/Pm6(+)	Wsm2+	Lr16-	Lr48-	Sr42-	Yr5-	Kauz type	Dreb-B1a	A2a	3Bb	PHS+	Sdr-B1a
345	Fengdecun 12	/	/	Second generation of Zhoumai 16	Zhoumai 16/Shanyou 225//Bainong AK58	Hap-7A-3	A1a	B1b	GS2-A1b	Hap-2	Hap-4A-C	Hap-5D-C	GS-D1a	Hap-H	Hap-H	Hap-T	Hap-A	CKX-D1b	TGW6-A1a	Cwi-A1a	Hap-L	H1g	Hap-G	others	Lr14-	Lr34-	Heterozygous	Yr15+	Lr47+	Lr21-	Sr2-	A allele	Tsn1+	Yr36-	Pch1+	Trident	AL1	Sr36/Pm6(+)	Wsm2-	Lr16+	Lr48-	Sr42-	Yr5+	Kauz type	Dreb-B1b	A2a	3Bb	PHS+	Sdr-B1b
346	Shannong 28	/	/	First generation of Jimai 22	Jimai 22/6125	Hap-7A-3	A1a	B1a	GS2-A1a	Hap-1	Hap-4A-C	Hap-5D-C	GS-D1b	Hap-L	Hap-L	Hap-T	Hap-A	CKX-D1a	TGW6-A1a	Cwi-A1a	Hap-L	H1g	Hap-G	Hap-1	Lr14+	Lr34-	Lr68-	Yr15-	Lr47+	Lr21-	Sr2-	A allele	Tsn1+	Yr36-	Pch1-	Molineux	AL1	Sr36/Pm6(+)	Wsm2+	Lr16-	Lr48-	Sr42-	Yr5+	Westonia type	Dreb-B1a	A2a	3Ba	PHS+	Sdr-B1b
347	Jimai 23	/	/	First generation of Jimai 22	Yumai 34/Jimai 22	Hap-7A-1, 2	A1a	B1a	GS2-A1a	Hap-1	Hap-4A-C	Hap-5D-C	GS-D1b	Hap-H	Hap-H	Hap-T	Hap-A	CKX-D1a	TGW6-A1a	Cwi-A1b	Hap-L	H1g	Hap-G	Hap-1	Lr14-	Lr34-	Lr68-	Yr15-	Lr47+	Lr21-	Sr2-	N allele	Tsn1+	Yr36-	Pch1-	Trident	AL1	Sr36/Pm6(+)	Wsm2+	Lr16-	Lr48-	Sr42+	Yr5+	Westonia type	Dreb-B1a	A2a	3Ba	PHS+	Sdr-B1a
348	Yannong 173	/	/	First generation of Jimai 22	Jimai 22/Yan 2415	Hap-7A-3	A1b	B1a	GS2-A1a	Hap-2	Hap-4A-C	Hap-5D-C	GS-D1b	Hap-H	Hap-L	Hap-T	Hap-A	CKX-D1a	TGW6-A1a	Cwi-A1b	Hap-L	H1g	Hap-G	Hap-1	Lr14-	Lr34-	Lr68-	Yr15-	Lr47+	Lr21-	Sr2-	A allele	Tsn1+	Yr36-	Pch1-	Molineux	AL1	Sr36/Pm6(+)	Wsm2+	Lr16-	Lr48-	Sr42+	Yr5+	Westonia type	Dreb-B1a	A2a	3Bb	PHS+	Sdr-B1b
349	Shannong 31	/	/	First generation of Jimai 22	6125/Jimai 22	Hap-7A-3	A1a	B1b	GS2-A1a	Hap-2	Hap-4A-C	Hap-5D-C	GS-D1b	Hap-L	Hap-L	Hap-T	Hap-A	CKX-D1a	TGW6-A1a	Cwi-A1a	Hap-L	Heterozygous	Hap-G	Hap-1	Lr14+	Lr34-	Lr68-	Yr15-	Lr47+	Lr21-	Sr2-	A allele	Tsn1+	Yr36-	Pch1-	Molineux	AL1	Sr36/Pm6(+)	Wsm2+	Lr16-	Lr48-	Sr42+	Yr5+	Westonia type	Dreb-B1a	A2a	3Ba	PHS+	Sdr-B1a
350	Shimai 25	/	/	First generation of Jimai 22	Jimai 22/Jinhe 9123	Hap-7A-1, 2	A1a	B1b	GS2-A1b	Hap-2	Hap-4A-C	Hap-5D-C	GS-D1b	Hap-H	Hap-L	Hap-T	Hap-A	CKX-D1b	TGW6-A1a	Cwi-A1b	Hap-L	H1g	Hap-G	Hap-1	Lr14+	Lr34-	Lr68-	Yr15+	Lr47+	Lr21-	Sr2-	A allele	Tsn1+	Yr36-	Heterozygous	Trident	AL1	Sr36/Pm6(+)	Wsm2+	Lr16-	Lr48-	Sr42+	Yr5+	Westonia type	Dreb-B1a	A2a	3Bb	PHS+	Sdr-B1a
351	Keyi 6259	/	/	First generation of Jimai 22	Keyi 5214/Jimai 22	Hap-7A-3	A1b	B1b	GS2-A1b	Hap-2	Hap-4A-C	Hap-5D-C	GS-D1a	Hap-H	Hap-L	Hap-T	Hap-A	CKX-D1a	TGW6-A1a	Cwi-A1b	Hap-H	H1g	Hap-G	Hap-1	Lr14+	Lr34-	Lr68+	Yr15-	Lr47+	Lr21-	Sr2-	A allele	Tsn1+	Yr36-	Heterozygous	Molineux	AL1	Sr36/Pm6(+)	Wsm2+	Lr16-	Lr48-	Sr42+	Yr5+	Westonia type	Dreb-B1a	A2a	3Ba	PHS+	Sdr-B1b
352	Pinyu 8012	/	/	First generation of Jimai 22	Linyou 20165/Jimai 22	Hap-7A-1, 2	A1a	B1a	GS2-A1a	Hap-2	Hap-4A-C	Hap-5D-C	GS-D1b	Hap-L	Hap-L	Hap-T	Hap-A	CKX-D1a	TGW6-A1a	Cwi-A1b	Hap-L	Heterozygous	Hap-G	Hap-1	Lr14+	Lr34-	Lr68-	Yr15-	Lr47+	Lr21-	Sr2-	A allele	Tsn1+	Yr36-	Pch1+	Molineux	AL1	Sr36/Pm6(+)	Wsm2+	Lr16-	Lr48-	Sr42-	Yr5+	Westonia type	Dreb-B1a	A2a	3Ba	PHS+	Sdr-B1b
353	Lunxuan 145	/	/	First generation of Jimai 22	Jimai 22/169-5Z	Hap-7A-1, 2	A1a	B1b	GS2-A1a	Hap-2	Hap-4A-C	Hap-5D-C	GS-D1b	Hap-L	Hap-H	Hap-T	Hap-A	CKX-D1a	TGW6-A1a	Cwi-A1b	NA	H1g	Hap-A	Hap-1	Lr14-	Lr34-	Heterozygous	Yr15-	Lr47+	Lr21-	Sr2-	A allele	Tsn1+	Yr36-	Pch1-	Trident	NA	Sr36/Pm6(+)	Wsm2-	Lr16-	Lr48-	Sr42+	Yr5+	Westonia type	Dreb-B1a	A2a	3Ba	PHS+	Sdr-B1a
354	Zhengmai 136	/	/	First generation of Jimai 22	Bainong AK58/Jimai 22	Hap-7A-1, 2	A1b	B1a	GS2-A1a	Hap-2	Hap-4A-C	Hap-5D-C	GS-D1a	Hap-H	Hap-L	Hap-T	Hap-A	CKX-D1a	TGW6-A1a	Cwi-A1b	Hap-L	H1g	Hap-G	Hap-1	Lr14+	Lr34-	Lr68+	Yr15+	Lr47+	Lr21-	Sr2-	N allele	Tsn1+	Yr36-	Pch1-	Molineux	AL1	Sr36/Pm6(+)	Wsm2-	Lr16-	Lr48-	Sr42-	Yr5+	Westonia type	Dreb-B1a	A2a	3Bb	PHS+	Sdr-B1b
355	Hanmai 19	/	/	First generation of Jimai 22	Han 02-6018/Jimai 22	Hap-7A-1, 2	A1a	B1a	GS2-A1a	Hap-2	Hap-4A-C	Hap-5D-C	GS-D1b	Hap-H	Hap-H	Hap-T	Hap-A	CKX-D1b	TGW6-A1a	Cwi-A1a	Hap-L	H1g	Hap-G	others	Lr14+	Lr34-	Lr68+	Yr15-	Lr47+	Lr21-	Sr2-	A allele	Tsn1+	Yr36-	Pch1-	Trident	AL1	Sr36/Pm6(+)	Wsm2+	Lr16-	Lr48-	Sr42-	Yr5+	Westonia type	Dreb-B1a	A2a	3Ba	PHS+	Sdr-B1b
356	Shimai 26	/	/	First generation of Jimai 22	Shiyou 17/Jimai 22	Hap-7A-1, 2	A1b	B1a	GS2-A1a	Hap-2	Hap-4A-C	Hap-5D-C	GS-D1b	Hap-H	Hap-L	Hap-T	Hap-A	CKX-D1a	TGW6-A1a	Cwi-A1b	Hap-L	Heterozygous	Hap-G	Hap-1	Lr14-	Lr34-	Lr68-	Yr15-	Lr47+	Lr21-	Sr2-	A allele	Tsn1+	Yr36-	Pch1+	Trident	AL1	Sr36/Pm6(+)	Wsm2+	Lr16-	Lr48-	Sr42-	Yr5+	Westonia type	Dreb-B1a	A2a	3Ba	PHS+	Sdr-B1b
357	Zhongnong 27	/	/	First generation of Jimai 22	6125/Jimai 22	Hap-7A-3	A1a	B1a	GS2-A1a	Hap-1	Hap-4A-C	Hap-5D-C	GS-D1b	Hap-L	Hap-L	Hap-T	Hap-A	CKX-D1a	TGW6-A1a	Cwi-A1a	Hap-L	H1g	Hap-G	Heterozygous	Lr14+	Lr34-	Lr68+	Yr15-	Lr47+	Lr21-	Sr2-	A allele	Tsn1+	Yr36-	Pch1-	Molineux	AL1	Sr36/Pm6(+)	Wsm2+	Lr16-	Lr48-	Sr42-	Yr5+	Westonia type	Dreb-B1a	A2a	3Ba	PHS+	Sdr-B1b
358	Zhongmai 578	/	/	First generation of Jimai 22	Zhongmai 255/Jimai 22	Hap-7A-3	A1b	B1a	GS2-A1a	Hap-2	Hap-4A-C	Hap-5D-C	GS-D1b	Hap-H	Hap-H	Hap-T	Hap-A	CKX-D1a	TGW6-A1b	Cwi-A1b	Hap-L	H1g	Hap-G	Hap-1	Lr14-	Lr34-	Lr68-	Yr15-	Lr47+	Lr21-	Sr2-	A allele	Tsn1+	Yr36-	Heterozygous	Molineux	AL1	Sr36/Pm6(+)	Wsm2-	Lr16+	Lr48-	Sr42-	Yr5-	Westonia type	Dreb-B1a	A2a	3Ba	PHS+	Sdr-B1a
359	Tainong 108	/	/	First generation of Jimai 22	Jimai 22/Tainong 18	Hap-7A-3	A1a	B1a	GS2-A1a	Hap-2	Hap-4A-C	Hap-5D-C	GS-D1b	Hap-L	Hap-L	Hap-T	Hap-A	CKX-D1a	TGW6-A1a	Cwi-A1b	Heterozygous	H1g	Hap-G	Hap-1	Lr14+	Lr34-	Lr68-	Yr15-	Lr47+	Lr21-	Sr2-	A allele	Tsn1+	Yr36-	Pch1-	Molineux	AL1	Sr36/Pm6(+)	Wsm2+	Lr16-	Lr48-	Sr42-	Yr5+	Westonia type	Dreb-B1a	A2a	3Ba	PHS+	Sdr-B1a
360	Shengmai 127	/	/	First generation of Jimai 22	Jimai 22/Yannong 19	Hap-7A-1, 2	A1b	B1a	GS2-A1b	Hap-2	Hap-4A-C	Hap-5D-C	GS-D1b	Hap-H	Hap-H	Hap-T	Hap-A	CKX-D1a	TGW6-A1a	Cwi-A1a	Hap-L	H1g	Hap-G	Hap-1	Lr14+	Lr34-	Lr68-	Yr15-	Lr47+	Lr21-	Sr2-	N allele	Tsn1+	Yr36-	Heterozygous	Molineux	AL1	Sr36/Pm6(+)	Wsm2+	Lr16-	Lr48-	Sr42+	Yr5+	Westonia type	Dreb-B1a	A2a	Heterozygous	PHS+	Sdr-B1b
361	Shannong 38	/	/	First generation of Jimai 22	Jimai 22/Shannong 664	Hap-7A-1, 2	A1a	B1a	GS2-A1b	Hap-2	Hap-4A-C	Hap-5D-C	GS-D1b	Hap-H	Hap-H	Hap-T	Hap-A	CKX-D1a	TGW6-A1a	Cwi-A1a	Hap-L	H1g	Hap-G	Hap-1	Lr14-	Lr34-	Heterozygous	Yr15-	Lr47+	Lr21-	Sr2-	A allele	Tsn1+	Yr36-	Pch1-	Molineux	AL1	Sr36/Pm6(+)	Wsm2-	Lr16-	Lr48-	Sr42-	Yr5+	Westonia type	Dreb-B1a	A2a	3Ba	PHS+	Sdr-B1b
362	Zhongmai 82	/	/	First generation of Jimai 22	Zhongmai 8/Jimai 22	Hap-7A-1, 2	A1a	B1b	GS2-A1a	Hap-1	Hap-4A-C	Hap-5D-C	GS-D1a	Hap-L	Hap-H	Hap-T	Hap-A	CKX-D1b	TGW6-A1a	Cwi-A1b	Hap-L	H1g	Hap-A	others	Lr14+	Lr34-	Lr68+	Yr15+	Lr47+	Lr21-	Sr2-	A allele	Tsn1+	Yr36-	Heterozygous	Trident	AL1	Sr36/Pm6(+)	Wsm2-	Lr16-	Lr48-	Sr42-	Yr5-	Westonia type	Dreb-B1b	A2a	3Ba	PHS+	Sdr-B1a
363	Zhongmai 23	/	/	First generation of Jimai 22	Jimai 22/Huai 9701	Hap-7A-1, 2	A1a	B1a	GS2-A1a	Hap-1	Hap-4A-C	Hap-5D-C	GS-D1b	Hap-H	Hap-H	Hap-T	Hap-A	CKX-D1a	TGW6-A1a	Cwi-A1a	Hap-H	H1c	Hap-G	Hap-1	Lr14+	Lr34-	Lr68+	Yr15+	Lr47+	Lr21-	Sr2-	A allele	Tsn1+	Yr36-	Pch1+	Trident	AL1	Sr36/Pm6(+)	Wsm2-	Lr16-	Lr48-	Sr42-	Yr5+	Westonia type	Dreb-B1a	A2a	3Ba	PHS-	Sdr-B1b
364	Denghai 206	/	/	First generation of Jimai 22	Jimai 22/Zhoumai 20	Hap-7A-3	A1a	B1a	GS2-A1a	Hap-2	Hap-4A-C	Hap-5D-C	GS-D1a	Hap-H	Hap-H	Hap-T	Hap-A	CKX-D1a	TGW6-A1a	Cwi-A1a	Heterozygous	H1g	Hap-A	Hap-1	Lr14-	Lr34-	Lr68-	Yr15-	Lr47+	Lr21-	Sr2-	N allele	Tsn1+	Yr36-	Pch1-	Molineux	AL1	Sr36/Pm6(+)	Wsm2-	Lr16-	Lr48-	Sr42+	Yr5+	Westonia type	Dreb-B1a	A2a	3Ba	PHS+	Sdr-B1b
365	Hemai 22	/	/	First generation of Jimai 22	Jimai 22/Huaimai 0308	NA	A1a	B1a	GS2-A1a	Hap-2	Hap-4A-C	Hap-5D-C	GS-D1b	Hap-H	Heterozygous	Hap-T	Hap-A	CKX-D1a	TGW6-A1a	Cwi-A1a	Hap-L	H1g	Hap-G	Hap-1	Lr14-	Lr34-	Lr68+	Yr15-	Lr47+	Lr21-	Sr2-	A allele	Tsn1+	Yr36-	NA	Molineux	NA	Sr36/Pm6(+)	Wsm2+	Lr16-	Lr48-	Sr42-	Yr5+	Westonia type	Dreb-B1a	A2a	3Bb	PHS+	Sdr-B1a
366	Zhengmai 132	/	/	First generation of Jimai 22	Bainong AK58/Jimai 22	Hap-7A-1, 2	A1b	B1b	GS2-A1b	Hap-1	Hap-4A-C	Hap-5D-C	GS-D1b	Hap-H	Hap-H	Hap-T	Hap-A	CKX-D1a	TGW6-A1b	Cwi-A1a	Hap-H	H1g	Hap-A	Hap-1	Lr14+	Lr34-	Lr68+	Yr15+	Lr47+	Lr21-	Sr2-	A allele	Tsn1+	Yr36-	Pch1-	Trident	AL1	Sr36/Pm6(+)	Wsm2+	Lr16-	Lr48-	Sr42-	Yr5+	Kauz type	Dreb-B1a	A2a	3Ba	PHS+	Sdr-B1b
[truncated: 43 more columns]
