# Supplementary material for: Conservatively transmitted alleles of key agronomic genes provide insights into the genetic basis of founder parents in bread wheat (Triticum aestivum L.)
Source: BMC Plant Biol. 2023 Feb 18;23:100. doi: 10.1186/s12870-023-04098-x (PMC9938602; doi:10.1186/s12870-023-04098-x)
Supplement: Supplementary file 2 — Additional file 2: Table S2. Basic information of alleles and primer sequences for the 87 KASP assays. [file 12870_2023_4098_MOESM2_ESM.xlsx]

## Sheet: Table S2
Additional file 2: Table S2. Basic information of alleles and primer sequences for the 87 KASP assays.
# indicates unpublished KASP assays provided by Awais Rasheed, Chr means Chromosome, and * shows SNP information for some KASP markers.
Trait	Gene	Chr.	Position (Mb)	Assay	Allelic Variation	Phenotype	Forward primer*	Reverse primer	Haplotype	Phenotype	Allelic Effect	p-value	Significance	References
Plant height	Rht-B1	4BS	30.8613	Rht-B1_SNP	Rht-B1a	Wild type	GAAGGTGACCAAGTTCATGCTCCCATGGCCATCTCCAGCT[G]	TCGGGTACAAGGTGCGGGCG		PH	-10.1362	0.02123	*	Ellis et al. (2002)1
					Rht-B1b	Dwarf	GAAGGTCGGAGTCAACGGATTCCCATGGCCATCTCCAGCT[A]
	Rht-D1	4DS	18.7811	Rht-D1_SNP	Rht-D1a	Wild type	GAAGGTGACCAAGTTCATGCTCATGGCCATCTCGAGCTGCT[C]	CGGGTACAAGGTGCGCGCC		PH	-20.2528	5.0075e-05	***
					Rht-D1b	Dwarf	GAAGGTCGGAGTCAACGGATTCATGGCCATCTCGAGCTGCT[A]
Vernaliation	Vrn-A1	5AL	588.55	Vrn-A1_9K001	vrn-A1	Winter	GAAGGTGACCAAGTTCATGCTAGAGTTTTCCAAAAAGATAGATCAATGTAAA[T]	GTTAGTAGTGATGGTCCAATAATGCCAAA						Yan et al. (2004)2
					Vrn-A1a	Spring	GAAGGTCGGAGTCAACGGATTGAGTTTTCCAAAAAGATAGATCAATGTAAA[C]
	Vrn-B1	5BL	573.815	Vrn-B1_A	vrn-B1	Winter	GAAGGTGACCAAGTTCATGCTGGCAGCTAATGTGGGGTAGTC[A]	CACAGGCTTTCCTATCATTCGT						Milec et ai. (2012)3
					Vrn-B1b	Spring	GAAGGTCGGAGTCAACGGATTGGCAGCTAATGTGGGGTAGTC[T]
	Vrn-B3	7BS	393.874	Vrn-B3-890IND	vrn-B3	Winter	CCATATAGCTGGATCCGCCCCTGC	GGTGGTTTCTGTCCGTGCCTGCTG
					Vrn-B3b	Spring	CGGACGCAACGCAAACCTACACCC
	Vrn-D1	5DL	467.183	Vrn-D1a_A	vrn-D1	Winter	GAAGGTGACCAAGTTCATGCTATCATTCGAATTGCTAGCTCCG[G]	GCCTGAACGCCTAGCCTGTGTA						Fu et al. (2005)4
					Vrn-D1a	Spring	GAAGGTCGGAGTCAACGGATTATCATTCGAATTGCTAGCTCCG[C]
Photoperiod sensitivity	Ppd-A1	2A	37	GS100-1027IND	Ins	Sensitive	GAAGGTGACCAAGTTCATGCTCCAGTATCTTTAGATGCACCATGC	CTATACAATGCTAAAGTCGCACAT
					Del	Insensitive	GAAGGTCGGAGTCAACGGATTGCCGGCGGCTAAAAGG
	Ppd-B1	2B	534.24	PpdBJ002	null	Insensitive		TGCATGGCTTAGGTGTCCCT
					ins	Sensitive	GCTCCCGTCCCCGATAAA
	Ppd-D1	2D	33.9556	PpdDD001	2kb Del	Insensitive	GAAGGTGACCAAGTTCATGCTCAAGGAAGTATGAGCAGCGGTT	GCCTCCCACTACACTGGGC		FD	-1.03461	6.7403e-10	***	Beales et al. (2007)5
					2kb Ins	Sensitive	GAAGGTCGGAGTCAACGGATTAAGAGGAAACATGTTGGGGTCC			HD	-0.73838	0.00025	***
	PRR-A1	2A	36.9351	PRR73A1-9IND	Hap-I	Sensitive	AACTGAGGTCGCCATGCCTTGTCTAT[G]	ACTGTGACTCGTGATCTTACTGAGTAG
					Hap-II	Insensitive	CGCCATGCCTTGTCTAT[C]TGGAATTGG
	PRR-B1	2B	56.2382	PRR73B1-4558	Hap-I	Insensitive	ACACTTACGGAGCAGAGCACGGAC[A]	GAGAACGATGACTGTACCCGACATG
					Hap-II	Sensitive	ACACTTACGGAGCAGAGCACGGAC[G]
Pre-harvest sprouting	PHS1	3AS	7.3	PHS_646	Rio Blanco type	Low PHS	GAAGGTGACCAAGTTCATGCTGGTGGAACAGATGCAACTAAAG[G]	GTGAGTGTTATATGAAACTAATGATCCATT	PHS+: Rio Blanco type PHS-: NW97S186 type or Rio Blanco/NW97S186 type					Liu et al. (2013)6
					NW97S186 type	High PHS	GAAGGTCGGAGTCAACGGATTGGTGGAACAGATGCAACTAAAG[A]
Seed dormancy	Sdr-B1	2BS	200.572	SDR_SNP	Sdr-B1a	Low PHS	GAAGGTGACCAAGTTCATGCTTCAGCAGACTTCGACTCGC[A]	AGGATCTCGTTGGCCTTGACG						Zhang et al. (2014)7
					Sdr-B1b	High PHS	GAAGGTCGGAGTCAACGGATTTCAGCAGACTTCGACTCGC[G]
	VP-1B	3BL	693.34	Vp1B1-83_IND	Vp-1Ba,b	Sensitive	GAAGGTGACCAAGTTCATGCTCGCTCTTATATTAGTTTACGGAGGGAG	CTTCTTCCGAAGTGTATCATATG						Yang et al. (2007)8
					Vp-1Bc	Low PHS	GAAGGTCGGAGTCAACGGATTCTCATTTTGATAGCTCTAGCTAA
	MFT-A1	3AS	7.4	MFT-721J	Jagger type	Low PHS	GAAGGTGACCAAGTTCATGCTGTCCTTCCAGAGGCCATGTCG	ACAGGTCAAGCGACACGTAGCC						Lei et al. (2013)9
					CS type	Sensitive	GAAGGTCGGAGTCAACGGATTGTCCTTCCAGAGGCCATGTGC
Early flowering	ELF3-B1	1B	685.646	ELF3-B1	Cadenza-type	late HD	CCCTTGCAGCTCGC[T]	CGACCCAACACTCACG
					Wild-type	early HD	CCCTTGCAGCTCGC[C]
	Elf3-D1	1D	493.484	Bradi2g14790	Spark-type	early HD	CCTTGTCTCCGTCCCTG	TCGGTAATGTCTTCAGTGTTTTA
					Rialto-type	late HD	GACAGCTCCTCCCGAG
	MOT1-D1	1D	492.607	MOT1-D1	Wild-type	early HD	GGCACATATAATGTAAGGAT[C]AATCAT	AATATATAAGTTAACCATCTCATGAAAGTAAG		KN	+10.777	0.02292	*
					Ria-type	late HD	GGCACATATAATGTAAGGAT[G]AATCAT
Drought tolerance	Dreb-B1	3BS	82.0536	Dreb_SNP	Dreb-B1a	Tolerent	GAAGGTGACCAAGTTCATGCTCCTGCGCACTTTCTTCTTCCTG[T]	TTTCACCTTGTGATATGGATTGCCTTGAT						Wei et al. (2009)10
					Dreb-B1b	Susceptible	GAAGGTCGGAGTCAACGGATTCTGCGCACTTTCTTCTTCCTG[G]
	1-fehw3	6BS	57.2834	fehw3_SNP	Westonia type	Tolerent	GAAGGTGACCAAGTTCATGCTCTCCCCCCTTCCTTCTGTC[C]	AGGAAGACGGCCCGAGCTTT						Zhang et al. (2015)11
					Kauz type	Susceptible	GAAGGTCGGAGTCAACGGATTCTCCCCCCTTCCTTCTGTC[T]
	SST-4A	4A	739.416	SST-A2_440_SNP	A2a	Susceptible	GCCCCAGTTCATTCTCCGTTCGGT[T]	TCTGGATCAAACCAAGCCGGA
					A2b	Tolerent	GCCCCAGTTCATTCTCAGTTCGAT[A]
	COMT-3B	3B	829.393	COMT3B_882_SNP	3Ba	Tolerent	GTGCTCGTGGAGTGCATCCTGCC[T]	CCTTAGGCGTCGCCTCCGGGTTCA
					3Bb	Susceptible	GTGCTCGTGGAGTGCATCCTGCC[G]
Leaf rust	Lr14a	7BL	663.1	ubw14	Lr14+	Resistant	GAAGGTGACCAAGTTCATGCTCTACACTAGTACTACTTTGAGACAATTTTT[T]	AACAAACTCCAGTGTAAACACCACAGTTT						Terracciano et al. (2013)12
					Lr14-	Susceptible	GAAGGTCGGAGTCAACGGATTACACTAGTACTACTTTGAGACAATTTTA[A]
	Lr34	7DS	47.4188	Lr34_TCCIND	Lr34-	Susceptible	GAAGGTGACCAAGTTCATGCTGGTATGCCATTTAACATAATCATGA[A]	TACTATATGGGAGCATTATTTTTTTCC						Lagudah et al. (2009)13
					Lr34+	Resistant	GAAGGTCGGAGTCAACGGATTGGTATGCCATTTAACATAATCATGA[T]
	Lr68	7BL	484.34	Lr68-2	Lr68+	Resistant	GAAGGTGACCAAGTTCATGCTCGTGTCTTGGACCTGAGCAA[T]	TGACCTGAGTCCCGTCAAGA						Herrera-Fossel et al.(2012)14
					Lr68-	Susceptible	GAAGGTCGGAGTCAACGGATTCGTGTCTTGGACCTGAGCAA[C]
	Lr21#	1DS	2.49828	Lr21-1346-C/T	Lr21-	Susceptible	GAAGGTGACCAAGTTCATGCTCCTTGTTTATTATTTACACTTTAATACTATTT[T]	CAAATGGGTATGTCTGTCACATGTCTA
					Lr21+	Resistant	GAAGGTCGGAGTCAACGGATTCCTTGTTTATTATTTACACTTTAATACTATTT[C]
	Lr47#	7AS	115.204	Lr47-1	Lr47+	Resistant	GAAGGTGACCAAGTTCATGCTGCAGCCTGGTAAGTTATCTGA[C]	GCCTGGATTCAAGAGAACAT
					Lr47-	Susceptible	GAAGGTCGGAGTCAACGGATTGCAGCCTGGTAAGTTATCTGA[G]
	Lr16	2BS	5.17591	2BS-5175914_kwm849	Lr16-	Susceptible	TGGCTTCGCGATGTCCAC[A]	AGCGCCAAGTAGGCCATGCAGA						Kassa et al. (2017)15
					Lr16+	Resistant	GGCTTCGCGATGTCCAC[G]
	Lr48	2BS	97.1898	Lr48-2	Lr48-	Susceptible	GAGTAACATTACCGCCAAAAG[A]	AATCGCCCTACACCCTTATG						Nsabiyera et al. (2016)16
					Lr48+	Resistant	GAGTAACATTACCGCCAAAAG[G]
Stem rust	Sr2	3BS	628.102	Sr2_ger9_3p	Sr2-	Susceptible	GAAGGTGACCAAGTTCATGCTGTGCGAGACATCCAACACTCA[C]	CTCAAATGGTCGAGCACAAGCTCTA
					Sr2+	Resistant	GAAGGTCGGAGTCAACGGATTGTGCGAGACATCCAACACTCA[T]
	Sr42	6DS	6.74469	TP43472	Sr42-	Susceptible	GTACCGCAGCGACGACGC[A]	CCCGTCTTCTTCACTCACGGCTT						Gao et al. (2015)17
					Sr42+	Resistant	ACCGCAGCGACGACGC[G]
Stem rust /powdery mildew	Sr36/Pm6	2BS	200.579	SDRA1_897_SNP	Sr36/Pm6(+)	Resistant	GAAGGTGACCAAGTTCATGCTGGTTGCTCGAGTCCGTGACGA[C]	CGGAGGTGGAGACCGACGCGCT
					Sr36/Pm6(-)	Susceptible	GAAGGTCGGAGTCAACGGATTGGTTGCTCGAGTCCGTGACGA[T]
Stripe Rust	Yr15	1BS	62.4184	Yr15_R5	R5_Yr15-	Susceptible	GAAGGTGACCAAGTTCATGCTAGTCAACTTGGATTACACTGAAGT[T]	AGATATCACACTGAACATACTGATGAG						Ramirez-Gonzalea et al. (2015)18
					R5_Yr15+	Resistant	GAAGGTCGGAGTCAACGGATTAGTCAACTTGGATTACACTGAAGT[C]
	Yr36	6BS	135.933	WKS	Yr36-	Susceptible	CGATGCTTCTCTCAGAACGA	GATTGGTTCTTGACGTATGTTTT
					Yr36+	Resistant	TTCGATGCTTCTTGTAGAACACA
	Yr5	2BL	696.677	IWA4096	Yr5+	Resistant	CCACTGCCCAGCCTGTACACCC[A]	AGCTGTAAATGTGTCATTTCCT						Naruoka et al. (2016)19
					Yr5-	Susceptible	CCACTGCCCAGCCTGTACACCC[G]
Leaf/stripe/stem rust	Lr37/Yr17/Sr38	2AS	3.96513	VPM_SNP	N allele	Resistant	CGCCGTTCCGAAYACGAG[A]	CCCTGGCTTGCACCTTCGACAA
					A allele	Susceptible	CGCCGTTCCGAAYACGAG[G]
Fusarium head blight	Fhb1	3BS	8.84852	Fhb1	Fhb1+	Resistant	GAAGGTGACCAAGTTCATGCTTTGGGCTCACGTCGTGCAA	CTTCCAGTTTCTGCTGCCAT						Su et al. (2016)20
					Fhb1-	Susceptible	GAAGGTCGGAGTCAACGGATTTGTCTGTTTCGCTGGGATG
Tan spot	Tsn1	5BL	301.188	Tsn1	Tsn1+	insensitive		CTGCCCTTCACTTAGCCTGTCAC
					Tsn1-	sensitive	CTATTCGTAATCGTGCCTTCCGG
Eye spot	Pch1	7DL	468.516	CU8	Pch1+	Resistant	AGCCTGGTTTGGGTCGAAT	GTTAGCTTGGCCTTTGATCC
					Pch1-	Susceptible	TCTCAGACATGCCCATCATT
Cereal cyst nematode	Cre8	6BL	717.862	Cre8_SNP	Trident	Susceptible	TTGATTAGGATCAGGGCATT[G]	GAGAGATTATGTTATATTCGTCCAACGGTT
					Molineux	Resistant	TGCTTTGATTAGGATCAGGGCATT[C]
Soil-borne cereal mosaic virus	Sbm1	5D	555.045	SbmP_6061	AL1	Susceptible	CCATCAGAAGTATGGGCGAC[C]	AAATGACTGGTCATCACCTTGTATCCTT
					AL2	Resistant	GCCATCAGAAGTATGGGCGAC[T]
Wheat streak mosaic virus	Wsm2	3BS	17.7708	wsnp_Ra_c16264_24873670	Wsm2-	Susceptible	CCTTCCTTCTCGTGGTGGT[T]	TTATTTGACGGAGCGGCCA						Tan et al. (2017)21
					Wsm2+	Resistant	CTTCCTTCTCGTGGTGGT[C]
Awn	AWN	5AL	698.508	AWN_BWc8266_5AL	Absence	Absence	CGTCCATGGAGTCGTTCCTCAA[T]	GTGGTACACGTCCGGGAAGAAT
					Presence	Presence	GTCCATGGAGTCGTTCCTCAA[G]
Rye translocation	1BL/1RS	1B	145.453	1BL/1RS_6110	1BL.1BL	1BL.1BL	GAAGGTGACCAAGTTCATGCTGGAGCAGGTCCAGATCGC[G]	GAAGCTCCGGTAGATGGAGGCTA						Zeller et al. (1973)22
					1BL.1RS	1BL.1RS	GAAGGTCGGAGTCAACGGATTCGGAGCAGGTCCAGATCGC[A]
Gluten	Glu-A1	1AL	508.7	Glu-Ax1/x2*_SNP	Ax1 or Ax2*	Strong gluten	GAAGGTGACCAAGTTCATGCTAAGTGTAACTTCTCCGCAAC[G]	CGAAGAAGCTTGGCCTGGATAGTAT						Liu et al. (2008)23
					Null	Weak gluten	GAAGGTCGGAGTCAACGGATTACCTAAGTGTAACTTCTCCGCAAC[A]
	Glu-A3	1AS	4.20351	Glu-A3e_SNP	non Glu-A3e	Strong gluten	ACTAGTTAACACCAATCCACAATGAA[G]	CGAGGAGGGCAMAGACGAGGAA
					Glu-A3e	Weak gluten	CACTAGTTAACACCAATCCACAATGAA[A]
	Glu-B1	1BL	555.765	BX7OE_866_SNP	Non 7OE	Weak gluten	GAAGGTGACCAAGTTCATGCTGTGGAATATTAGTGATGGCGTGA[G]	TTCTTCTCTCGTTGGCCTTATCGC						Ragupathy et al. (2008)24
					7OE	Strong gluten	GAAGGTCGGAGTCAACGGATTGTGGAATATTAGTGATGGCGTGA[C]
	Glu-B3	1BS	6.43772	Glu-B3b_SNP	non Glu-B3b	Weak gluten	TTACATGTCATGCACTTATCAGGATA[T]	AAGGTTCCAAAATCRGGTGTAAAAGTGATA
					Glu-B3b	Strong gluten	ACATGTCATGCACTTATCAGGATA[C]
	Glu-D1	1DL	412.163	Glu-D1_SNP	2+12	Weak gluten	GAAGGTGACCAAGTTCATGCTATAGTATGAAACCTGCTGCGGA[G]	TACTAAAAAGGTATTACCCAAGTGTAACTT						Liu et al. (2008)25
					5+10	Strong gluten	GAAGGTCGGAGTCAACGGATTATAGTATGAAACCTGCTGCGGA[C]
	ALPb-7A	7A	15.639	ALPb7A_225SNP	AL3	Weak gluten	GGTGCAGCAGCTTAGCAGCTGCCA[G]	CTGCTGGCAGCATTGGTATTGCATG
					AL1,2	Strong gluten	GGTGCAGCAGCTTAGCAGCTGCCA[T]
	NAM-6A	6A	77.0986	NAM-6A-SNP2	A1a	high GPD	GGCGCCACCTCTGGTTTCC[A]	GATTCCAGTTCACGCCGGATACTT
					A1d	low GPD	GCGCCACCTCTGGTTTCC[G]
Grain hardness	Pina-D1	5DS	3.5	Pina-D1_INS	Pina-D1a	Soft	GAAGGTGACCAAGTTCATGCTAACTGCCAACAACTTCGCT[A]	ATGAAGGCCCTCTTCCTCATAGG						Giroux et al. (1997)26
					Pina-D1b	Hard	GAAGGTCGGAGTCAACGGATTTTGTCTAGTACCCCGCTCT[G]
	Pinb-D1		3.60962	Pinb-D1_INS	Pinb-D1a	Soft	GAAGGTGACCAAGTTCATGCTCTCATGCTCACAGCCGC[C]	GTCACCTGGCCCACAAAATG
					Pinb-D1b	Hard	GAAGGTCGGAGTCAACGGATTCCTCATGCTCACAGCCGC[T]
	Pinb2-B2	7B	699.389	Pinb2-IND	Pinb-B2a	Soft	GAAGGTGACCAAGTTCATGCTGCACCTAGCAATAAATAAACGGGA[G]	TGTTTTGGTGGTGGTGAAGATGA						Chen et al. (2010)27
					Pinb-B2b	Hard	GAAGGTCGGAGTCAACGGATTAGAAAAAAGCCATTAAATAAACGGGA[C]
Grain color	Mby-A1	3A	703.904	mby10-Nor17	R-A1b	Red	GGCATTTCGTTCTAGACCTAGCG	CTCTGATCTACTACAACAATCTACACCAT
					R-A1a	White	GCGGTCATAGCGGGCGCTATT
	Mby-B1	3B	757.918	mybR B1a-b	Ins	Red	CACAGGCCAAGCCGCCG[C]	CGGGCAGGGCGTGCGCCT
					Del	White	CACAGGCCAAGCCGCCG[G]
Starch synthesis	Wx-B1	4AL	688.093	Wx-B1_SNP	Wx-B1a	Waxy	GAAGGTGACCAAGTTCATGCT	ACCCTAGTATTGTACCTTAGTTCAAAC						Nakamura et al. (2002)28
					Wx-B1b	Null	GAAGGTCGGAGTCAACGGATT[CATCCGTATGTAGTCCCAATTGAA]
Browning	Ppo-A1	2AL	712.187	PPOA1_SNP	Ppo-A1a	High PPO	GAAGGTGACCAAGTTCATGCTGACGACCTGCACCTTTCTG[T]	CAAACCCACGCAGGGACAAGT						He et al. (2007)29
					Ppo-A1b	Low PPO	GAAGGTCGGAGTCAACGGATTGACGACCTGCACCTTTCTG[A]
	Ppo2-2B	2BL	689.765	PPOB2c_827	Ppo-B2c	Low PPO	TACTTCCACGAGAGGATCCTCGG[A]	CGAAGGTGTCGTCGCCGATGAGCT
					Ppo-B2a,b	High PPO	TACTTCCACGAGAGGATCCTCGG[C]
	Ppo-D1	2DL	572.953	PPOD1_SNP	Ppo-D1b	High PPO	GAAGGTGACCAAGTTCATGCTAAGAGACCAGCAGATCGAT[G]	TACTGGCCTGGCGGTACATGAT						He et al. (2007)29
					Ppo-D1a	Low PPO	GAAGGTCGGAGTCAACGGATTAAGAGACCAGCAGATCGAT[C]
Yellow pigment content	Psy-A1	7AL	729.401	PSYA1_IND	Psy-A1a	High YPC	GAAGGTGACCAAGTTCATGCTGCCATCTACGGTAATCTGAAAATTC[A]	CAATGGAGGGTCCAAACCAGGCAT						He et al. (2008)30
					Psy-A1b	Low YPC	GAAGGTCGGAGTCAACGGATTGCCATCTACGGTAATCTGAAAATTC[G]
	Psy-B1	7BL	739.444	PSY_B1c_SNP	Psy-B1c	High YPC	GAAGGTGACCAAGTTCATGCTGTGAAGAATAAAGGCCTCA[T]	GCCTAATTTGATTCTTCCACAC						He et al. (2009)31
					Psy-B1a or b	Low YPC	GAAGGTCGGAGTCAACGGATTGTGAAGAATAAAGGCCTCA[C]
	Psy1-D1	7DL	636.767	PSYD1a-g	Psy-D1g	High YPC	GAAGGTGACCAAGTTCATGCTAAAGTTCTTGTACCTCGCCTTCTT[G]	TATGCCAGCCCTTCAAGGACATGAT						He et al. (2009)31
					Psy-D1a	Low YPC	GAAGGTCGGAGTCAACGGATTCAAAGTTCTTGTACCTCGCCTTCTT[A]
	Zds-A1	2AL	321.151	Zds-A1_SNP	Zds-A1b	High YPC	GAAGGTGACCAAGTTCATGCTCCATGCACTTGGACCTAATA[G]	AAGCCGACGCGGATTTTGAA						Dong et al. (2012)32
					Zds-A1a	Low YPC	GAAGGTCGGAGTCAACGGATTCCATGCACTTGGACCTAATA[C]
	Lcy-B1	3B	377.423	LCY-B1_SNP	Lcy-B1a	High YPC	GAAGGTGACCAAGTTCATGCTGGATCGATCTCCTGAACAGGATGT[C]	CGAAAGCGTCGAACCAAGGAATCCTC						Rasheed et al. (2016)33
					Lcy-B1b	Low YPC	GAAGGTCGGAGTCAACGGATTGGATCGATCTCCTGAACAGGATGT[G]
	Pds-B1	4B	586.578	PDS-B1_SNP	Pds-B1a	High YPC	GAAGGTGACCAAGTTCATGCTCATATTGCAATCTCTATGAGGCTA[G]	GGCAGAAATGTATTAGCAAACAAAACC						Rasheed et al. (2016)33
					Pds-B1b	Low YPC	GAAGGTCGGAGTCAACGGATTCATATTGCAATCTCTATGAGGCTA[C]
Flour whiteness	Pod-A1	3AL	730.398	PODA1-462	Pod-A1a	Low POD	GAAGGTGACCAAGTTCATGCTTTCGACGACCGGCTCTTCCC[G]	AAGGAAGTCCGGGCTCATGGTGGGGTCA						Wei et al. (2015)34
					Pod-A1b	High POD	GAAGGTCGGAGTCAACGGATTTTCGACGACCGGCTCTTCCC[A]
	Lox-B1	4B	27.2498	LoxB1	Lox-B1b	Low LOX	TCCTCGGCGGCAGCGCCGA[G]	TCGGGTCGTTGGCGTTGGGCTT						Geng et al. (2012)35
					Lox-B1a	High LOX	TCCTCGGCGGCAGCGCCGA[C]
Grain weight	Sus1-7A	7A	115.3	Sus1-7A-1185	Hap-H	High TKW	GAAGGTGACCAAGTTCATGCTGATTTGATCCATGCCCTCT[C]	CTGTCGTTCAACATCATTGTCTG	Hap-H: 1185-T/1599-T/3544-C or 1185-C/1599-T/3544-G Hap-L: others	KT	+0.055	0.02295	*	Hou et al. (2014)36
					Hap-L	Low TKW	GAAGGTCGGAGTCAACGGATTGATTTGATCCATGCCCTCT[T]
	Sus1-7B	7B	68.3454	Sus1-7B-2932	Hap-T	High TKW	GAAGGTGACCAAGTTCATGCTCAATTGCTTATGTTCTGTTGTATG[G]	ATGGTTATGCTTGAATGGAAGAGC		ETN	+0.570	0.0139	*
					Hap-C	Low TKW	GAAGGTCGGAGTCAACGGATTCAATTGCTTATGTTCTGTTGTACA[T]
	Sus2-2A	2A	121.143	Sus2-2A	Hap-A	High TKW	GAAGGTGACCAAGTTCATGCTAGCAATGGGGGAGACTGCTGGAG[G]	GCTGTGGATGCGGCTCAGGGCGCG
					Hap-G	Low TKW	GAAGGTCGGAGTCAACGGATTAGCAATGGGGGAGACTGCTGGAG[A]
	Sus2-2B	2BS	171.034	Sus2-2B	Hap-H	High TKW	GAAGGTGACCAAGTTCATGCTGCGGTGTCCTTGAGCTTCTC[G]	ACTGCTGAGTACAATGCCGCGATCCCA						Jiang et al. (2011)37
					Hap-L	Low TKW	GAAGGTCGGAGTCAACGGATTGCGGTGTCCTTGAGCTTCTC[A]
	TEF-7A	7A	66.2296	TEF7A_547	Hap-7A-3	High TKW	GTCGAATTCTCAACGGGGGGAGG[C]	CAGGGCCCCCAATCCAACCCAATC
					Hap-7A-1, 2	Low TKW	GTCGAATTCTCAACGGGGAGAGG[T]
	Cwi-4A	4A	610.033	CWI4A_SNP	Hap-4A-C	High TKW	GAAGGTGACCAAGTTCATGCTTTTATTTAAAATTTGATGAACTTTTCATAAA[C]	CATCGAATTGAAGAAAAGTTCACGC		SL	+0.907	0.01959	*	Jiang et al. (2015)38
					Hap-4A-T	Low TKW	GAAGGTCGGAGTCAACGGATTTTTATTTAAAATTTGATGAACTTTTCACAAA[T]
	Cwi-5D	5D	557.947	CWI5D_SNP	Hap-5D-C	High TKW	GAAGGTGACCAAGTTCATGCTTAGAGGAGATCAAGTCATTGCGTG[C]	GGCCTTGTTGCTGACATTGACGTGCT
					Hap-5D-G	Low TKW	GAAGGTCGGAGTCAACGGATTTAGAGGAGATCAAGTCATTGCGTG[G]
	CWi-A1	2A	508.033	CWi-A1	Cwi-A1a	High TKW	GAAGGTGACCAAGTTCATGCTACGCCCAGAAGCTGTGCAGC[G]	TTGGACGAGGCGAGCACCCA
					Cwi-A1b	Low TKW	GAAGGTCGGAGTCAACGGATTACGCCCAGAAGCTGTGCAGC[T]
	TGW6	3AL	722.395	TGW6_SNP	TGW6-A1a	High TKW	GAAGGTGACCAAGTTCATGCTCTGCGCTTCACCAACGGTGTTGACGTC[G]	GTGAAGTAGACTTGACCCGTAACTTGAT						Hanif et al. (2016)39
					TGW6-A1b	Low TKW	GAAGGTCGGAGTCAACGGATTCTGCGCTTCACCAACGGTGTTGACGTC[A]
	CKX-D1	3D	106.74	CKX-D1_SNP	CKX-D1a	High TKW	GAAGGTGACCAAGTTCATGCTATGCATGCATGCATGCGT	AACTTTTCACGGTGAACAG						Zhang et al. (2012)40
					CKX-D1b	Low TKW	GAAGGTCGGAGTCAACGGATTCGTCGATAGTCTC[ATGCATATGC]
	GS2-B1	2BL	722.631	GS2B1_1936	B1a	High TKW	CCATGTTTTCGGCTTTTGCAGCCTTGC[G]	GCCAAAATCTAGAATACTCTGTGTG		KT	+0.049	0.00307	**
					B1b	Low TKW	CCATGTTTTCGGCTTTTGCAGCCTTGC[A]			TKW	+0.010	0.00219	**
	GS2-A1	2AL	553.492	GS2A1_239IND2	GS2-A1b	High TKW	CGCGCTATATTTTGGAACGGAGGGAG	CTATAAGAACGCTACAGAGCGAGTAC
					GS2-A1a	Low TKW	TGGTCATCACAGTTATCGATGTTTCC
	GS1a	6D	386.293	GS1a_1447IND	Hap-1	Low TKW	GAAGGTGACCAAGTTCATGCTGTAAGTGACCACCCCACTCATGTACTAA	TCACTTGCACGGTAGTAGTGCTACAGTC		KN	+0.146	0.0003873	***
					Hap-2	High TKW	GAAGGTCGGAGTCAACGGATTCTTGTAAGTGACCACCCCACTCATGTAA
	GS5-A1	3A	176.558	GS5-2334-SNP	A1a	Low TKW	GTGCAATCTTGGACAAACATCA[G]	AGTGCTTTGTCAACAACAGATGC		KW	+0.008	0.0466	*
					A1b	High TKW	GTGCAATCTTGGACAAACATCA[T]
	GS-D1	7DS	6.4844	GS-D1_SNP	GS-D1a	High TKW	GAAGGTGACCAAGTTCATGCTGCCAAGAAATGTCGCTCTCA[G]	CAAGAATTTTGGGACGGAGGGA						Zhang et al. (2014)41
					GS-D1b	Low TKW	GAAGGTCGGAGTCAACGGATTGCCAAGAAATGTCGCTCTCA[T]
Grain width	GW2-6A	6AS	237.734	GW2-6A	Hap-A	Wide GW	GAAGGTGACCAAGTTCATGCTGGTCGATGAGATCCCGTACA[A]	CGAGCTAGGGTTTGTTGCGAGC		ETN	+1.851	0.02833	*	Su et al. (2011)42
					Hap-G	Narrow GW	GAAGGTCGGAGTCAACGGATTGGTCGATGAGATCCCGTACA[G]
	GW2-6B	6BS	291.76	GW2-6B	Hap-1	Wide GW	GAAGGTGACCAAGTTCATGCTGTTGGTGTCATTTGTAAAGCCC[A]	AGGCTTGTCAAAACGTGGGGTCC		TKW	+1.570	0.03584	*	Qin et al. (2014)43
					others	Narrow GW	GAAGGTCGGAGTCAACGGATTGTTGGTGTCATTTGTAAAGCCC[C]
Grain length	GASR-A1	7A	170.685	GASR_IND	H1c	Long GL	GAAGGTGACCAAGTTCATGCTATAACTGCTCACCCCCCACC	ATATGTAGGGCAGGAAGGGC		KL	+0.944	0.00267	**	Dong et al. (2014)44
					H1g	Short GL	GAAGGTCGGAGTCAACGGATTCACGGTAGAGGAGCCGGTTC
Spikelet number per spike	MOC-7A	7A	557.555	moc_SNP_2433	Hap-H	High SN	GAAGGTGACCAAGTTCATGCTCGGAAAGCTTAGAAATGCACG[G]	CACCTCTAATCCAATGCGATCC						Zhang et al. (2015)45
					Hap-L	Low SN	GAAGGTCGGAGTCAACGGATTCGGAAAGCTTAGAAATGCACG[T]
*p<0.05; ** p<0.01; *** p<0.001.
1Ellis MH, Spielmeyer W, Gale KR, Rebetzke GJ, Richards RA. Perfect markers for the Rht-B1b and Rht-D1b dwarfing genes in wheat. Theor Appl Genet. 2002;105:1038-1042.
2Yan L, Helguera M, Kato K, Fukuyama S, Sherman J, Dubcovsky J. Allelic variation at the VRN-1 promoter region in poly_x0002_ploid wheat. Theor Appl Genet. 2004;109:1677-1686.
3Milec Z, Tomková L, Sumíková T, Pánková K. A new multi_x0002_plex PCR test for the determination of Vrn -B1 alleles in bread wheat (Triticum aestivum L.). Mol Breed. 2012;30:317-323.
4Fu DL, Szucs P, Yan LL, Helguera M, Skinner JS, von Zitzewitz J, Hayes PM, Dubcovsky J. Large deletions within the first intron in VRN-1 are associated with spring growth habit in barley and wheat. Mol Genet Genom. 2005;273:54-65.
5Beales J, Turner A, Griffiths S, Snape JW, Laurie DA. A pseudo-response regulator is misexpressed in the photoperiod insensitive Ppd-D1a mutant of wheat (Triticum aestivum L.). Theor Appl Genet. 2007;115:721-733.
6Liu S, Sehgal SK, Li J, Lin M, Trick HN, Yu J, Gill BS, Bai G (2013) Cloning and characterization of a critical regulator for preharvest sprouting in wheat. Genetics 195:263-273
7Zhang YJ, Miao XL, Xia XC, He ZH (2014b) Cloning of seed dor_x0002_mancy genes (TaSdr) associated with tolerance to pre-harvest sprouting in common wheat and development of a functional marker. Theor Appl Genet 127:855-866
8Yang Y, Ma YZ, Xu ZS, Chen XM, He ZH, Yu Z, et al. Isolation and characterization of viviparous-1 genes in wheat cultivars with distinct ABA sensitivity and pre-harvest sprouting tolerance. J Exp Bot. 2007;58:2863-2871.
9Lei L, Zhu X, Wang S, Zhu M, Carver BF, Yan L. TaMFT-A1 is associated with seed germination sensitive to temperature in winter wheat. PLoS One. 2013;8:e73330.
10Wei B, Jing RL, Wang CS, Chen JB, Mao XG, Chang XP, Jia JZ. Dreb1 genes in wheat (Triticum aestivum L.): development of functional markers and gene mapping based on SNPs. Mol Breed. 2009;23:13-22.
11Zhang J, Xu Y, Chen W, Dell B, Vergauwen R, Biddulph B, et al. A wheat 1-FEH w3 variant underlies enzyme activity for stem WSC remobilization to grain under drought. New Phytol. 2015;205:293-305.
12Terracciano I, Maccaferri M, Bassi F, Mantovani P, Sanguineti MC, Salvi S, et al. Development of COS-SNP and HRM markers for high-throughput and reliable haplotype-based detection of Lr14a in durum wheat (Triticum durum Desf.). Theor Appl Genet. 2013;126:1077-1101.
13Lagudah ES, Krattinger SG, Herrera-Foessel S, Singh RP, Huerta Espino J, Spielmeyer W, et al. Gene-specific markers for the wheat gene Lr34/Yr18/Pm38 which confers resistance to multiple fungal pathogens. Theor Appl Genet. 2009;119:889-898.
14Herrera-Foessel SA, Singh RP, Huerta-Espino J, Rosewarne GM, Periyannan SK, Viccars L, et al. Lr68: a new gene conferring slow rusting resistance to leaf rust in wheat. Theor Appl Genet. 2012;124:1475-1486.
15Kassa MT, You FM, Hiebert CW, Pozniak CJ, Fobert PR, Sharpe AG, et al. Highly predictive SNP markers for efficient selection of the wheat leaf rust resistance gene Lr16. BMC Plant Biol. 2017;17:1-9.
16Nsabiyera V, Qureshi N, Bariana HS, Wong D, Forrest KL, Hayden MJ, et al. Molecular markers for adult plant leaf rust resistance gene Lr48 in wheat. Mol Breeding. 2016;36:1-9.
17Gao L, Kielsmeier-Cook J, Bajgain P, Zhang X, Chao S, Rouse MN, Anderson JA. Development of genotyping by sequencing (GBS)-and array-derived SNP markers for stem rust resistance gene Sr42. Mol Breeding. 2015;35:1-13.
18Ramirez-Gonzalez RH, Segovia V, Bird N, Fenwick P, Holdgate S, Berry S, et al. RNA-seq bulked segregant analysis enables the identification of high-resolution genetic markers for breeding in hexaploid wheat. Plant Biotechnol. J. 2015;13:613-624.
19Naruoka Y, Ando K, Bulli P, Muleta KT, Rynearson S, Pumphrey MO. Identification and validation of SNP markers linked to the stripe rust resistance gene Yr5 in wheat. Crop Sci. 2016;56:3055-3065.
20Su Z, Jin S, Bernardo A, Amand PS, Bai G. Development of high-throughput diagnostic markers for Fhb1, a major gene for FHB resistance in wheat. In 2016 National Fusarium Head Blight Forum; 2016. p. 95.
21Tan CT, Assanga S, Zhang G, Rudd JC, Haley SD, Xue Q, et al. Development and validation of KASP markers for wheat streak mosaic virus resistance gene Wsm2. Crop Sci. 2017;57:340-349.
22Zeller F. 1B/1R Wheat-rye chromosome substitutions and translocations. In: Sears ER, Sears LMS (eds) Proceedings of the 4th international wheat genetics symposium. Columbia: University of Missouri; 1973. p. 209-222.
23Liu SX, Chao S, Anderson J. New DNA markers for high molecular weight glutenin subunits in wheat. Theor Appl Genet. 2008;118:177-183.
24Ragupathy R, Naeem HA, Reimer E, Lukow OM, Sapirstein HD, Cloutier S. Evolutionary origin of the segmental duplica_x005f_x005f_x005f_x0002_tion encompassing the wheat Glu-B1 locus encoding the over_x0002_expressed Bx7 (Bx7OE) high molecular weight glutenin subunit. Theor Appl Genet. 2008;116:283-296.
25Liu SX, Chao S, Anderson J. New DNA markers for high molecular weight glutenin subunits in wheat. Theor Appl Genet. 2008;118:177-183.
26Giroux MJ, Morris CF. A glycine to serine change in puroindoline b is associated with wheat grain hardness and low levels of starch-surface friabilin. Theor Appl Genet. 1997;95:857-864.
27Chen F, Beecher BS, Morris CF. Physical mapping and a new variant of puroindoline b-2 genes in wheat. Theor Appl Genet. 2010;120:745-751.
28Nakamura T, Vrinten P, Saito M, Konda M. Rapid classification of partial waxy wheats using PCR-based markers. Genome. 2002;45:1150-1156.
29He XY, He ZH, Zhang LP, Sun DJ, Morris CF, Fuerst EP, Xia XC. Allelic variation of polyphenol oxidase (PPO) genes located on chromosomes 2A and 2D and development of functional markers for the PPO genes in common wheat. Theor Appl Genet. 2007;115:47-58.
30He XY, Zhang YL, He ZH, Wu YP, Xiao YG, Ma CX, Xia XC. Characterization of phytoene synthase 1 gene (Psy1) located on common wheat chromosome 7A and development of a functional marker. Theor Appl Genet. 2008;116:213-221.
31He XY, He ZH, Ma W, Appels R, Xia XC. Allelic variants of phytoene synthase 1 (Psy1) genes in Chinese and CIMMYT wheat cultivars and development of functional markers for flour colour. Mol Breed. 2009;23:553-563.
32Dong CH, Ma ZY, Xia XC, Zhang LP, He ZH. Allelic variation at the TaZds-A1 locus on wheat chromosome 2A and development of a functional marker in common wheat. J Integr Agric. 2012;11:1067-1074.
33Rasheed A, Wen W, Gao F, Zhai S, Jin H, Liu J, He Z. Development and validation of KASP assays for genes underpinning key economic traits in bread wheat. Theor Appl Genet. 2016;129:1843-1860.
34Wei J, Geng H, Zhang Y, Liu J, Wen W, Zhang Y, et al. Mapping quantitative trait loci for peroxidase activ_x0002_ity and developing gene-specific markers for TaPod-A1 on wheat chromosome 3AL. Theor Appl Genet. 2015;128:2067-2076.
35Geng HW, Xia XC, Zhang LP, Qu YY, He ZH. Development of Functional markers for a lipoxygenase gene TaLox-B1 on chro_x0002_mosome 4BS in common wheat. Crop Sci. 2012;52:568-576.
36Hou J, Jiang Q, Hao C, Wang Y, Zhang H, Zhang X. Global selection on sucrose synthase haplotypes during a century of wheat breeding. Plant Physiol. 2014;164:1918-1929.
37Jiang Q, Hou J, Hao C, Wang L, Ge H, Dong Y, Zhang X. The wheat (T. aestivum) sucrose synthase 2 gene (TaSus2) active in endosperm development is associated with yield traits. Funct Integr Genom. 2011;11:49-61.
38Jiang Y, Jiang Q, Hao C, Hou J, Wang L, Zhang H, et al. A yield-associated gene TaCWI, in wheat: its function, selection and evolution in global breeding revealed by haplotype analysis. Theor Appl Genet. 2015;128:131-143.
39Hanif M, Gao FM, Liu JD, Wen W, Zhang Y, Rasheed A, et al. TaTGW6-A1, an ortholog of rice TGW6, is associated with grain weight and yield in bread wheat. Mol Breed. 2016;36:1.
40Zhang L, Zhao YL, Gao LF, Zhao GY, Zhou RH, Zhang BS, Jia JZ. TaCKX6-D1, the ortholog of rice OsCKX2, is associated with grain weight in hexaploid wheat. New Phytol. 2012;195:574-584.
41Zhang YJ, Liu JD, Xia XC, He ZH. TaGS-D1, an ortholog of rice OsGS3, is associated with grain weight and grain length in common wheat. Mol Breed. 2014;34:1097-1107.
42Su Z, Hao C, Wang L, Dong Y, Zhang X. Identification and development of a functional marker of TaGW2 associated with grain weight in bread wheat (Triticum aestivum L.). Theor Appl Genet. 2011;122:211-223.
43Qin L, Hao CY, Hou J, Wang YQ, Li T, Wang LF, et al. Homologous haplotypes, expression, genetic effects and geographic distribution of the wheat yield gene TaGW2. BMC Plant Biol. 2014;14:107.
44Dong LL, Wang FM, Liu T, Dong ZY, Li AL, Jing RL, et al. Natural variation of TaGASR7-A1 affects grain length in common wheat under multiple cultivation conditions. Mol Breed. 2014;34:937-947.
45Zhang B, Liu X, Xu W, Chang JZ, Li A, Mao XG, et al. Novel function of a putative MOC1 ortholog associated with spikelet number per spike in common wheat. Sci Rep. 2015;5:12211.
