# Supplementary material for: Conservatively transmitted alleles of key agronomic genes provide insights into the genetic basis of founder parents in bread wheat (Triticum aestivum L.)
Source: BMC Plant Biol. 2023 Feb 18;23:100. doi: 10.1186/s12870-023-04098-x (PMC9938602; doi:10.1186/s12870-023-04098-x)
Supplement: Supplementary file 3 — Additional file 3: Table S3. Favorable alleles for the 87 agronomically important genes. [file 12870_2023_4098_MOESM3_ESM.xlsx]

## Sheet: Table S3
Additional file 3: Table S3. Favorable alleles for the 87 agronomically important genes.
Trait	Favorable Allele	Gene
Grain yield	Increased TGW, SN, GL and GW	TEF-7A-Hap-3, GS5-A1b, GS2-B1a, GS2-A1b, GS1a-Hap-2, Cwi-4A-Hap-C, Cwi-5D-Hap-C, GS-D1a, Sus2-2B-Hap-H, Sus1-7A-Hap-H, Sus1-7B-Hap-T, Sus2-2A-Hap-A, CKX-D1a, TGW6-A1a, Cwi-A1a, MOC-7A-Hap-H, GASR-A1-H1c, GW2-6A-Hap-A, GW2-6B-Hap-1
Stress tolerence	Improved Lr, Yr, Sr, Fhb, Tsn, Pch, Sbm, Wsm, Cre, reduced PHS, 1BL/1RS, presence awn, resistant to drought	Lr14+, Lr34+, Lr68+, Yr15+, Lr47+, Lr21+, Sr2+, Lr37/Yr17/Sr38-Nallele, Tsn1+, Yr36+, Pch1+, Cre8-Molineux, Sbm1-AL2, Sr36/Pm6(+), Wsm2+, Lr16+, Lr48+, Sr42+, Yr5+, 1-fehw3-Westonia, Dreb-B1a, SST-4A-A2b, COMT-3Ba, PHS+, Sdr-B1a, Vp-1Bc, MFT-A1-PHS+, Fhb1+, AWN-Presence, 1BL/1RS
Quality	Increased gluten strength, LOX, waxiness and grain hardness, decreased PPO, YPC and POD; White grain	Glu-B1-7OE, Glu-A1-Ax1orAx2*, Glu-D1-5+10, Pina-D1b, Pinb-D1b, Pinb-B2b, Ppo-A1b, Ppo-D1a, Zds-A1a, Lcy-B1b, Pds-B1b, Pod-A1a, Psy-A1-Psy-A1b, Psy-D1a, Psy-B1a/b, Wx-B1b, nonGlu-A3e, Glu-B3b, Ppo2-2B-B2c, ALPb-7A-AL1/2, Mby-A1a, Mby-B1-Del, Lox-B1a, NAM-6A-A1a
Adaptation	Decreased HD and PH	Rht-B1b, Rht-D1b, ELF3-B1-Wild-type, Elf3-D1-Spark-type, MOT1-D1-Wild-type
	Undefined as favored alleles	vrn-A1, vrn-B1, vrn-D1, Ppd-D1-2kbDel, Ppd-A1-Del, Ppd-B1-null, vrn-B3, PRR-A1-Hap-II, PRR-B1-Hap-I
