# Supplementary material for: Conservatively transmitted alleles of key agronomic genes provide insights into the genetic basis of founder parents in bread wheat (Triticum aestivum L.)
Source: BMC Plant Biol. 2023 Feb 18;23:100. doi: 10.1186/s12870-023-04098-x (PMC9938602; doi:10.1186/s12870-023-04098-x)
Supplement: Supplementary file 4 — Additional file 4: Table S4. Genetic differentiation coefficient (Fst) and gene flow (Nm) between founder parents (FPs) and widely grown cultivars (WGCs) during different breeding periods in 87 agronomically important genes. [file 12870_2023_4098_MOESM4_ESM.xlsx]

## Sheet: Table S4
Additional file 4: Table S4. Genetic differentiation coefficient (Fst) and gene flow (Nm) between founder parents (FPs) and widely grown cultivars (WGCs) during different breeding periods in 87 agronomically important genes.
Gene	Chr.	pre-1960s		1970s		1980s		1990s		2000s
		Fst	Nm	Fst	Nm	Fst	Nm	Fst	Nm	Fst	Nm
TEF-7A	7A	0.037	6.5	0.0027	94	0.0724	3.2031	0	/	0.0683	3.4093
GS5-A1	3A	0.0048	52	0.1667	1.25	0.0227	10.75	0.0192	12.7407	0.0001	1000
GS2-B1	2B	0.0766	3.0156	0.4	0.375	0.0048	52	0.2831	0.6332	0.0296	8.1849
GS2-A1	2A	0	/	0	/	0.0227	10.75	0.0101	24.5	0.1129	1.964
GS1a	6D	0.1111	2	0.0769	3	0.0476	5	0.0037	68.1111	0.003	82.6111
Cwi-4A	4A	0.0345	7	0.05	4.75	0.0062	40	0.0153	16.0816	0.0069	36.1667
Cwi-5D	5D	0	/	0	/	0	/	0	/	0.0476	5
GS-D1	7D	0.0714	3.25	0.0769	3	0	/	0.0014	178.25	0.0069	36.1667
Sus2-2B	2B	0.1538	1.375	0.0572	4.12	0.0011	218.5	0.0646	3.6185	0.2773	0.6516
Sus1-7A	7A	0.0714	3.25	0.2	1	0.0345	7	0.0317	7.625	0.0225	10.8659
Sus1-7B	7B	0.0013	194.5	0.0769	3	0.0714	3.25	0.0317	7.625	0	/
Sus2-2A	2A	0.0048	52	0.0096	25.75	0.0714	3.25	0.0332	7.2893	0.0166	14.7947
CKX-D1	3D	0.0407	5.8889	0.1455	1.4687	0.0179	13.75	0.0192	12.7407	0.0911	2.4941
TGW6	3A	0.0989	2.2778	0.1667	1.25	0.3043	0.5714	0.0833	2.75	0.1579	1.3333
CWi-A1	2A	0	/	0	/	0	/	0	/	0	/
MOC-7A	7A	0.0714	3.25	0.0769	3	0.0714	3.25	0.0317	7.625	0.003	82.6111
GASR-A1	7A	0.067	3.4796	0.0769	3	0.1111	2	0.0757	3.0547	0.0342	7.0503
GW2-6A	6A	0.2217	0.8776	0.0572	4.12	0.0385	6.25	0.1059	2.1114	0.0007	373.5
GW2-6B	6B	0.0407	5.8889	0.0572	4.12	0.1196	1.84	0.0192	12.7699	0.0036	69.9
Lr14a	7B	0.0305	7.9524	0.0572	4.12	0.0062	40	0.123	1.7831	0.0189	12.9444
Lr34	7D	0.0084	29.5	0.0027	94	0.0345	7	0.4286	0.3333	0.1	2.25
Lr68	7B	0.0714	3.25	0.0769	3	0.1538	1.375	0.0317	7.625	0.1852	1.1
Yr15	1B	0.0909	2.5	0.0769	3	0.0016	155.5	0.0006	405.75	0.003	82.6111
Lr47	7A	0	/	0	/	0	/	0.25	0.75	0.2222	0.875
Lr21	1D	0	/	0	/	0	/	0	/	0	/
Sr2	3B	0	/	0	/	0	/	0	/	0	/
Lr37/Yr1	2A	0	/	0	/	0	/	0.04	6	0.0476	5
Tsn1	5B	0.2571	0.7222	0.1455	1.4687	0.0179	13.75	0.0773	2.9862	0.1126	1.9694
Yr36	6B	0.0022	114.5	0	/	0.0714	3.25	0.04	6	0	/
Pch1	7D	0	/	0	/	0.1111	2	0.04	6	0.003	82.6111
Cre8	6B	0	/	0.2	1	0.008	31	0.0037	68.1111	0	/
Sbm1	5D	0.0345	7	0	/	0.0345	7	0.0317	7.625	0.1	2.25
Sr36/Pm6	2B	0.0714	3.25	0.0769	3	0.008	31	0.0153	16.0816	0	/
Wsm2	3B	0.0227	10.75	0.0769	3	0.0385	6.25	0.0517	4.5823	0.0667	3.5
Lr16	2B	0.0345	7	0	/	0.0062	40	0.1304	1.6667	0.0069	36.1667
Lr48	2B	0.0345	7	0	/	0	/	0.25	0.75	0.1	2.25
Sr42	6D	0	/	0.05	4.75	0.0476	5	0.3	0.5833	0.0771	2.9921
Yr5	2B	0.0123	20.0556	0	/	0.0714	3.25	0.0002	1000	0.0001	1000
1-fehw3	6B	0.2312	0.8314	0.2847	0.6281	0.2857	0.625	0.0464	5.1378	0.1126	1.9694
Dreb-B1	3B	0.0407	5.8889	0.0572	4.12	0.25	0.75	0.0093	26.5833	0.0057	43.5
SST-4A	4A	0	/	0.0769	3	0.0345	7	0	/	0	/
COMT-3B	3B	0	/	0.5556	0.2	0.0048	52	0.0773	2.9862	0.0065	38.1122
PHS1	3A	0.0243	10.0556	0.0096	25.75	0.02	12.25	0.0517	4.5823	0.0007	373.5
Sdr-B1	2B	0.0847	2.7031	0.0572	4.12	0.0179	13.75	0.0464	5.1378	0.018	13.6235
VP-1B	3B	0.0201	12.1667	0.1455	1.4687	0.1986	1.0089	0.1059	2.1114	0.0292	8.3
MFT-A1	3A	0.0053	47	0.1667	1.25	0.02	12.25	0.0833	2.75	0.0545	4.34
Fhb1	3B	0	/	0.0769	3	0	/	0.0526	4.5	0.0667	3.5
AWN	5A	0.0714	3.25	0.0096	25.75	0.4286	0.3333	0.04	6	0.0732	3.1667
1BL/1RS	1B	0	/	0.2	1	0.0045	55	0.0464	5.1378	0.0545	4.34
Rht-B1	4B	0	/	0.1455	1.4687	0.1553	1.36	0.0153	16.0816	0.0771	2.9921
Rht-D1	4D	0	/	0	/	0.0714	3.25	0.0464	5.1378	0.0771	2.9921
Vrn-A1	5A	0.0909	2.5	0.0096	25.75	0.0345	7	0	/	0	/
Vrn-B1	5B	0.0227	10.75	0.0572	4.12	0.5	0.25	0.1818	1.125	0.014	17.5714
Vrn-D1	5D	0.0576	4.0918	0.0096	25.75	0.1667	1.25	0.0862	2.651	0.0021	120.5
Ppd-D1	2D	0.0013	194.5	0	/	0	/	0.1111	2	0.0062	39.98
Ppd-A1	2A	0	/	0	/	0	/	0	/	0	/
Ppd-B1	2B	0.0345	7	0	/	0	/	0.04	6	0.1	2.25
Vrn-B3	7B	0.0714	3.25	0	/	0.1765	1.1667	0	/	0.1579	1.3333
ELF3-B1	1B	0.0714	3.25	0.05	4.75	0.0714	3.25	0.0813	2.8234	0.0476	5
Elf3-D1	1D	0.1542	1.3715	0.05	4.75	0.0994	2.2656	0.04	6	0.0541	4.372
MOT1-D1	1D	0.0909	2.5	0	/	0.0714	3.25	0	/	0.0062	39.98
PRR-A1	2A	0.055	4.2959	0.1667	1.25	0	/	0.1059	2.1114	0.1711	1.2108
PRR-B1	2B	0.1111	2	0.0006	398.5	0	/	0.0065	37.9694	0.0447	5.3367
Glu-B1	1B	0.0576	4.0918	0	/	0.0062	40	0.1304	1.6667	0	/
Glu-A1	1A	0.0286	8.5	0.0027	94	0.1196	1.84	0.0153	16.0816	0.0007	373.5
Glu-D1	1D	0.0909	2.5	0	/	0.0227	10.75	0.0833	2.75	0.2571	0.7222
Pina-D1	5D	0.0435	5.5	0.05	4.75	0	/	0	/	0.1	2.25
Pinb-D1	5D	0.4832	0.2674	0.05	4.75	0	/	0.0192	12.7407	0.0771	2.9921
Pinb2-B2	7B	0.0048	52	0	/	0.1538	1.375	0.0037	68.1111	0.1254	1.7435
Ppo-A1	2A	0.0019	134.5	0.0096	25.75	0.0281	8.6429	0.0412	5.8194	0.0065	38.1122
Ppo-D1	2D	0.0909	2.5	0.2	1	0.2	1	0.04	6	0.0062	39.98
Zds-A1	2A	0	/	0.0096	25.75	0.1383	1.5579	0.3333	0.5	0.0771	2.9921
Lcy-B1	3B	0.0022	114.5	0.05	4.75	0.0048	52	0.0833	2.75	0.0771	2.9921
Pds-B1	4B	0.1538	1.375	0	/	0.0179	13.75	0.0412	5.8194	0.0667	3.5
Pod-A1	3A	0.0227	10.75	0.0027	94	0.0048	52	0.0412	5.8194	0.2941	0.6
Psy-A1	7A	0	/	0	/	0	/	0	/	0	/
Psy1-D1	7D	0	/	0	/	0.1111	2	0	/	0.1	2.25
Psy-B1	7B	0.0345	7	0.0769	3	0.1538	1.375	0.1437	1.4898	0.0069	36.1667
Wx-B1	4A	0	/	0.05	4.75	0	/	0.0317	7.625	0.1579	1.3333
Glu-A3	1A	0.0065	38.3889	0.2174	0.9	0.0345	7	0	/	0	/
Glu-B3	1B	0	/	0.0769	3	0.0345	7	0	/	0.0667	3.5
Ppo2-2B	2B	0	/	0	/	0.0345	7	0.04	6	0.0203	12.0714
ALPb-7A	7A	0.0714	3.25	0.0769	3	0	/	0.0067	37.216	0.0213	11.468
Mby-A1	3A	0.0022	114.5	0.1667	1.25	0.0385	6.25	0.0332	7.2893	0.0069	36.1667
Mby-B1	3B	0.067	3.4796	0.2727	0.6667	0.0062	40	0.0526	4.5	0.0007	373.5
Lox-B1	4B	0	/	0.0769	3	0	/	0.0317	7.625	0.1	2.25
NAM-6A	6A	0.0048	52	0.0096	25.75	0.2344	0.8163	0.4184	0.3475	0.201	0.9938
Mean	/	0.0617	3.8016	0.097	2.328	0.0812	2.8289	0.0779	2.9596	0.0656	3.562
* Nm=0.25(1 - Fst)/Fst
