# Supplementary material for: Conservatively transmitted alleles of key agronomic genes provide insights into the genetic basis of founder parents in bread wheat (Triticum aestivum L.)
Source: BMC Plant Biol. 2023 Feb 18;23:100. doi: 10.1186/s12870-023-04098-x (PMC9938602; doi:10.1186/s12870-023-04098-x)
Supplement: Supplementary file 5 — Additional file 5: Table S5. Basic descriptive statistics for 11 agronomic traits in founder parents (FPs) and widely grown cultivars (WGCs). [file 12870_2023_4098_MOESM5_ESM.xlsx]

## Sheet: Table S5
Additional file 5: Table S5. Basic descriptive statistics for 11 agronomic traits in founder parents (FPs) and widely grown cultivars (WGCs).
HD: heading date (days); FD: flowering date (days); PH: plant height (cm); ETN: effective tiller number (number); SL: spike length (cm); SN: spikelet number per spike (number); KN: kernel number per spike (number); TKW: thousand kernel weight (g); KL: kernel length (mm); KW: kernel width (mm); KT: kernel thickness (mm); C.V: Coefficient of Variation.
Trait	FPs				WGCs				P value
	Mean ± S.E	Minimum	Maximum	C.V	Mean ± S.E	Minimum	Maximum	C.V
HD (days)	192.83±7.16	177.501	209.718	0.0371553	190.68±5.92	179.359	207.859	0.0310291	0.152033
FD (days)	198.11±6.51	186.648	214.092	0.0328704	195.72±6.00	186.024	213.469	0.0306714	0.0935482
PH (cm)	97.49±25.61	60.2667	137.2	0.262653	91.97±23.84	56	139.8	0.259241	0.316087
ETN	19.06±3.96	13.3822	32.463	0.207638	18.59±3.82	8.22861	28.4581	0.205323	0.610363
SL (cm）	9.10±2.45	4.44157	13.8237	0.269776	9.54±2.67	4.70145	17.8684	0.27957	0.432215
SN	19.63±2.13	15.6513	25.1964	0.108312	19.03±1.57	15.1025	22.6524	0.0825807	0.185279
KN	54.93±9.01	28.4295	69.7746	0.164107	52.43±10.60	26.4527	75.4748	0.202237	0.285772
TKW (g)	39.81±12.07	17.1655	59.815	0.303109	43.96±8.34	23.1252	61.4064	0.189776	0.0927811
KL (mm)	6.22±0.77	4.42896	7.4941	0.124188	6.51±0.76	4.67612	8.5223	0.116474	0.100824
KW (mm)	3.32±0.33	2.72648	3.95294	0.100812	3.41±0.24	2.7801	3.97685	0.0696737	0.150611
KT (mm）	2.83±0.32	2.22696	3.35092	0.111988	2.88±0.21	2.29929	3.32262	0.072145	0.446616
