# Supplementary material for: Conservatively transmitted alleles of key agronomic genes provide insights into the genetic basis of founder parents in bread wheat (Triticum aestivum L.)
Source: BMC Plant Biol. 2023 Feb 18;23:100. doi: 10.1186/s12870-023-04098-x (PMC9938602; doi:10.1186/s12870-023-04098-x)
Supplement: Supplementary file 6 — Additional file 6: Table S6. Basic descriptive statistics for 11 agronomic traits in founder parents (FPs) and widely grown cultivars (WGCs) from different breeding periods. [file 12870_2023_4098_MOESM6_ESM.xlsx]

## Sheet: Table S6
Additional file 6: Table S6. Basic descriptive statistics for 11 agronomic traits in founder parents (FPs) and widely grown cultivars (WGCs) from different breeding periods.
HD: heading date (days); FD: flowering date (days); PH: plant height (cm); ETN: effective tiller number (number); SL: spike length (cm); SN: spikelet number per spike (number); KN: kernel number per spike (number); TKW: thousand kernel weight (g); KL: kernel length (mm); KW: kernel width (mm); KT: kernel thickness (mm); C.V: Coefficient of Variation.
Trait	Period	FPs				WGCs				P value
		Mean ± S.E	Minimum	Maximum	C.V	Mean ± S.E	Minimum	Maximum	C.V
HD (days)	pre-1960s	195.47±1.80	186.174	209.718	0.0357398	194.17±2.70	186.794	206	0.0341011	0.699898
	1970s	201.33±4.37	196.087	209.718	0.036728	194.00±1.43	186.794	197.326	0.0200298	0.0666311
	1980s	191.20±1.85	187.414	197.946	0.0212917	189.07±1.74	179.359	201.663	0.0352961	0.516581
	1990s	185.75±2.72	177.501	189.892	0.0301122	188.67±1.02	183.696	195.468	0.0192026	0.230578
	2000s	188.86±1.84	181.838	193.609	0.0255355	191.50±2.58	182.457	207.859	0.0376619	0.432597
FD (days)	pre-1960s	200.33±1.71	190.39	214.092	0.0330537	199.00±2.70	191.638	210.974	0.0333698	0.680781
	1970s	205.67±3.67	201.618	212.845	0.0306943	199.14±1.45	192.885	203.489	0.0194216	0.0740794
	1980s	196.40±2.25	192.262	204.736	0.0249692	194.27±1.73	186.024	207.231	0.0351574	0.524755
	1990s	193.25±1.11	189.767	195.38	0.012504	193.50±0.97	188.519	199.746	0.0182625	0.892171
	2000s	194.00±1.80	186.648	199.123	0.0252558	196.38±2.54	187.895	213.469	0.0374994	0.470687
PH (cm)	pre-1960s	122.73±3.02	89.5333	137.2	0.0959999	129.50±3.88	112.4	136.933	0.0720251	0.224999
	1970s	97.00±10.21	78.4667	112.933	0.179339	109.71±8.05	79.8	139.8	0.193604	0.394177
	1980s	78.60±4.51	63.8667	89.8667	0.12848	89.47±4.30	70.8667	130.2	0.186242	0.190107
	1990s	79.25±4.87	70.5333	92.8	0.124828	74.33±1.88	61.8667	86.3333	0.0881269	0.264506
	2000s	68.00±2.69	60.2667	79.6667	0.103296	79.38±8.45	56	135.533	0.300135	0.248486
ETN	pre-1960s	21.00±1.15	14.6949	32.463	0.215139	22.33±1.23	19.1664	26.1967	0.137237	0.510174
	1970s	21.33±1.20	18.751	22.7405	0.103917	18.00±2.31	8.22861	28.4581	0.338126	0.396559
	1980s	17.40±0.81	15.0282	19.3817	0.110874	18.07±0.91	13.7975	26.4634	0.198521	0.692803
	1990s	16.50±0.50	15.2436	17.1716	0.0542684	16.92±0.62	13.6488	21.3098	0.128092	0.71856
	2000s	16.43±1.21	13.3822	22.0585	0.194058	19.75±1.03	15.5102	24.884	0.152513	0.0556419
SL (cm）	pre-1960s	9.27±0.72	4.44157	13.8237	0.297757	9.03±1.06	4.70145	11.2483	0.289547	0.857582
	1970s	10.33±2.17	6.0308	12.5943	0.36164	10.31±1.24	7.28352	15.8494	0.321843	0.993748
	1980s	9.26±1.42	5.45441	13.5372	0.344018	10.34±0.85	6.51056	17.8684	0.32016	0.531217
	1990s	8.42±0.52	7.44677	9.49245	0.12127	9.07±0.62	5.65765	12.5443	0.240281	0.581575
	2000s	8.41±0.61	6.15074	11.2716	0.191412	8.51±0.42	6.42395	9.8223	0.141313	0.894496
SN	pre-1960s	18.93±0.47	15.6513	22.4524	0.103575	18.50±0.76	15.6513	20.8572	0.105866	0.631731
	1970s	23.00±1.15	21.3548	25.1964	0.0855579	18.71±0.84	15.1025	20.806	0.112315	0.0207879
	1980s	20.20±1.11	17.8465	23.8167	0.120432	19.27±0.49	16.0001	22.6524	0.094835	0.389856
	1990s	19.25±1.03	17.2977	22.0369	0.101231	19.42±0.29	17.8465	21.4215	0.0551044	0.827499
	2000s	19.43±0.61	16.2668	20.806	0.07851	18.88±0.40	17.3644	20.2572	0.0585662	0.450659
KN	pre-1960s	51.67±2.41	28.4295	63.0676	0.180951	46.33±2.93	38.3566	55.6573	0.149779	0.22592
	1970s	53.67±8.29	42.9168	69.7079	0.267133	49.14±5.93	26.4527	68.8345	0.318158	0.680787
	1980s	58.00±5.53	45.4635	69.7746	0.20758	52.60±3.08	35.5064	75.4748	0.230831	0.395677
	1990s	56.00±3.39	45.9669	61.0909	0.121435	55.67±2.09	46.3369	67.7611	0.129015	0.936739
	2000s	59.57±0.97	56.7307	64.311	0.0455907	55.00±3.26	45.9002	71.988	0.168239	0.214534
TKW (g)	pre-1960s	30.32±2.25	17.1655	45.1061	0.287767	34.08±3.74	23.1252	45.924	0.268595	0.390248
	1970s	37.94±7.19	30.3084	52.3084	0.328132	41.38±2.91	29.3765	49.9055	0.186248	0.600009
	1980s	46.54±3.85	37.2191	59.815	0.184723	47.56±1.87	35.6975	61.4064	0.152342	0.798472
	1990s	44.73±3.24	36.2237	50.6917	0.144648	45.45±2.02	30.0865	56.5943	0.153816	0.860394
	2000s	53.31±2.15	45.011	59.0479	0.106494	44.66±2.79	27.4491	52.7078	0.176758	0.0320798
KL (mm)	pre-1960s	5.77±0.18	4.42896	7.31287	0.122313	5.62±0.31	4.67612	6.78006	0.133459	0.678739
	1970s	6.33±0.60	5.17709	7.21376	0.165093	6.70±0.16	6.15123	7.21213	0.0614803	0.420127
	1980s	6.76±0.23	6.05375	7.34062	0.0745016	6.92±0.23	5.83229	8.5223	0.130138	0.724463
	1990s	6.17±0.21	5.64684	6.66482	0.0675183	6.38±0.17	5.58489	7.28227	0.0906222	0.525778
	2000s	6.78±0.26	5.816	7.4941	0.101087	6.42±0.13	5.64629	6.89269	0.0579748	0.228395
KW (mm)	pre-1960s	3.06±0.06	2.72648	3.45177	0.0710097	3.14±0.13	2.7801	3.53047	0.0974261	0.492727
	1970s	3.22±0.20	2.82379	3.4353	0.106843	3.33±0.09	3.01047	3.56412	0.0677475	0.554083
	1980s	3.53±0.13	3.23434	3.95294	0.0794873	3.45±0.04	3.12582	3.7553	0.0444905	0.423976
	1990s	3.43±0.10	3.24083	3.69342	0.0561818	3.49±0.04	3.31402	3.65269	0.037756	0.461544
	2000s	3.68±0.07	3.3869	3.92189	0.0522623	3.50±0.12	2.91088	3.97685	0.095091	0.222037
KT (mm）	pre-1960s	2.66±0.08	2.22696	3.10803	0.114401	2.86±0.10	2.43908	3.10803	0.0873972	0.182237
	1970s	2.68±0.21	2.45633	3.09897	0.136756	2.85±0.08	2.65168	3.17816	0.0741794	0.349759
	1980s	2.82±0.11	2.52227	3.15691	0.0892632	2.87±0.04	2.53133	3.24982	0.0572175	0.60734
	1990s	3.06±0.12	2.801	3.35092	0.0770483	2.90±0.06	2.52513	3.25382	0.0728144	0.21707
	2000s	3.13±0.05	2.94832	3.29451	0.0395	2.91±0.10	2.29929	3.32262	0.10109	0.0784883
