# Supplementary material for: Conservatively transmitted alleles of key agronomic genes provide insights into the genetic basis of founder parents in bread wheat (Triticum aestivum L.)
Source: BMC Plant Biol. 2023 Feb 18;23:100. doi: 10.1186/s12870-023-04098-x (PMC9938602; doi:10.1186/s12870-023-04098-x)
Supplement: Supplementary file 7 — Additional file 7: Table S7. Significance analysis for 11 agronomic traits between different breeding periods in founder parents (FPs) and widely grown cultivars (WGCs). [file 12870_2023_4098_MOESM7_ESM.xlsx]

## Sheet: Table S7
Additional file 7: Table S7. Significance analysis for 11 agronomic traits between different breeding periods in founder parents (FPs) and widely grown cultivars (WGCs).
HD: heading date (days); FD: flowering date (days); PH: plant height (cm); ETN: effective tiller number (number); SL: spike length (cm); SN: spikelet number per spike (number); KN: kernel number per spike (number); TKW: thousand kernel weight (g); KL: kernel length (mm); KW: kernel width (mm); KT: kernel thickness (mm).
Trait	FPs		P value	WGCs		P value
	Periods			Periods
HD (days)	pre-1960s	1970s	0.141939	pre-1960s	1970s	0.959102
		1980s	0.189137		1980s	0.0760525
		1990s	0.00877686		1990s	0.0649657
		2000s	0.0257854		2000s	0.399934
	1970s	pre-1960s	0.141939	1970s	pre-1960s	0.959102
		1980s	0.0316232		1980s	0.0703578
		1990s	0.00243312		1990s	0.0601128
		2000s	0.00634368		2000s	0.410166
	1980s	pre-1960s	0.189137	1980s	pre-1960s	0.0760525
		1970s	0.0316232		1970s	0.0703578
		1990s	0.196413		1990s	0.859693
		2000s	0.52004		2000s	0.343915
	1990s	pre-1960s	0.00877686	1990s	pre-1960s	0.0649657
		1970s	0.00243312		1970s	0.0601128
		1980s	0.196413		1980s	0.859693
		2000s	0.426341		2000s	0.291115
	2000s	pre-1960s	0.0257854	2000s	pre-1960s	0.399934
		1970s	0.00634368		1970s	0.410166
		1980s	0.52004		1980s	0.343915
		1990s	0.426341		1990s	0.291115
FD (days)	pre-1960s	1970s	0.15017	pre-1960s	1970s	0.96455
		1980s	0.192243		1980s	0.0952268
		1990s	0.0354391		1990s	0.0621492
		2000s	0.0217587		2000s	0.402118
	1970s	pre-1960s	0.15017	1970s	pre-1960s	0.96455
		1980s	0.0340901		1980s	0.0705141
		1990s	0.00797566		1990s	0.0449216
		2000s	0.00602473		2000s	0.357011
	1980s	pre-1960s	0.192243	1980s	pre-1960s	0.0952268
		1970s	0.0340901		1970s	0.0705141
		1990s	0.417194		1990s	0.732051
		2000s	0.478246		2000s	0.406433
	1990s	pre-1960s	0.0354391	1990s	pre-1960s	0.0621492
		1970s	0.00797566		1970s	0.0449216
		1980s	0.417194		1980s	0.732051
		2000s	0.835342		2000s	0.278915
	2000s	pre-1960s	0.0217587	2000s	pre-1960s	0.402118
		1970s	0.00602473		1970s	0.357011
		1980s	0.478246		1980s	0.406433
		1990s	0.835342		1990s	0.278915
PH (cm)	pre-1960s	1970s	0.000941063	pre-1960s	1970s	0.0354395
		1980s	1.57611e-08		1980s	8.28939e-06
		1990s	1.09001e-07		1990s	3.09066e-08
		2000s	1.06901e-11		2000s	1.11047e-06
	1970s	pre-1960s	0.000941063	1970s	pre-1960s	0.0354395
		1980s	0.0301353		1980s	0.00984545
		1990s	0.0442389		1990s	4.45326e-05
		2000s	0.00068077		2000s	0.000868405
	1980s	pre-1960s	1.57611e-08	1980s	pre-1960s	8.28939e-06
		1970s	0.0301353		1970s	0.00984545
		1990s	0.930726		1990s	0.0215024
		2000s	0.112166		2000s	0.166431
	1990s	pre-1960s	1.09001e-07	1990s	pre-1960s	3.09066e-08
		1970s	0.0442389		1970s	4.45326e-05
		1980s	0.930726		1980s	0.0215024
		2000s	0.115123		2000s	0.503594
	2000s	pre-1960s	1.06901e-11	2000s	pre-1960s	1.11047e-06
		1970s	0.00068077		1970s	0.000868405
		1980s	0.112166		1980s	0.166431
		1990s	0.115123		1990s	0.503594
ETN	pre-1960s	1970s	0.882542	pre-1960s	1970s	0.0353714
		1980s	0.0582648		1980s	0.0178258
		1990s	0.0313975		1990s	0.00422181
		2000s	0.00847916		2000s	0.189149
	1970s	pre-1960s	0.882542	1970s	pre-1960s	0.0353714
		1980s	0.138539		1980s	0.967783
		1990s	0.0839476		1990s	0.528559
		2000s	0.0538006		2000s	0.350872
	1980s	pre-1960s	0.0582648	1980s	pre-1960s	0.0178258
		1970s	0.138539		1970s	0.967783
		1990s	0.707132		1990s	0.412117
		2000s	0.642441		2000s	0.289483
	1990s	pre-1960s	0.0313975	1990s	pre-1960s	0.00422181
		1970s	0.0839476		1970s	0.528559
		1980s	0.707132		1980s	0.412117
		2000s	0.97451		2000s	0.0905384
	2000s	pre-1960s	0.00847916	2000s	pre-1960s	0.189149
		1970s	0.0538006		1970s	0.350872
		1980s	0.642441		1980s	0.289483
		1990s	0.97451		1990s	0.0905384
SL (cm）	pre-1960s	1970s	0.522895	pre-1960s	1970s	0.398421
		1980s	0.992119		1980s	0.321905
		1990s	0.565254		1990s	0.980411
		2000s	0.474759		2000s	0.722643
	1970s	pre-1960s	0.522895	1970s	pre-1960s	0.398421
		1980s	0.574992		1980s	0.983493
		1990s	0.342947		1990s	0.336586
		2000s	0.292075		2000s	0.204055
	1980s	pre-1960s	0.992119	1980s	pre-1960s	0.321905
		1970s	0.574992		1970s	0.983493
		1990s	0.634608		1990s	0.229886
		2000s	0.581579		2000s	0.129343
	1990s	pre-1960s	0.565254	1990s	pre-1960s	0.980411
		1970s	0.342947		1970s	0.336586
		1980s	0.634608		1980s	0.229886
		2000s	0.994782		2000s	0.655134
	2000s	pre-1960s	0.474759	2000s	pre-1960s	0.722643
		1970s	0.292075		1970s	0.204055
		1980s	0.581579		1980s	0.129343
		1990s	0.994782		1990s	0.655134
SN	pre-1960s	1970s	0.00238225	pre-1960s	1970s	0.816982
		1980s	0.214217		1980s	0.342666
		1990s	0.77287		1990s	0.273876
		2000s	0.579694		2000s	0.676738
	1970s	pre-1960s	0.00238225	1970s	pre-1960s	0.816982
		1980s	0.0566816		1980s	0.469622
		1990s	0.0166272		1990s	0.37692
		2000s	0.0120264		2000s	0.851971
	1980s	pre-1960s	0.214217	1980s	pre-1960s	0.342666
		1970s	0.0566816		1970s	0.469622
		1990s	0.469337		1990s	0.815987
		2000s	0.500606		2000s	0.591403
	1990s	pre-1960s	0.77287	1990s	pre-1960s	0.273876
		1970s	0.0166272		1970s	0.37692
		1980s	0.469337		1980s	0.815987
		2000s	0.88376		2000s	0.476983
	2000s	pre-1960s	0.579694	2000s	pre-1960s	0.676738
		1970s	0.0120264		1970s	0.851971
		1980s	0.500606		1980s	0.591403
		1990s	0.88376		1990s	0.476983
KN	pre-1960s	1970s	0.73191	pre-1960s	1970s	0.638232
		1980s	0.190154		1980s	0.230435
		1990s	0.4065		1990s	0.0871898
		2000s	0.0689305		2000s	0.139696
	1970s	pre-1960s	0.73191	1970s	pre-1960s	0.638232
		1980s	0.521411		1980s	0.482638
		1990s	0.740651		1990s	0.20524
		2000s	0.357009		2000s	0.294527
	1980s	pre-1960s	0.190154	1980s	pre-1960s	0.230435
		1970s	0.521411		1970s	0.482638
		1990s	0.746673		1990s	0.461838
		2000s	0.771185		2000s	0.609855
	1990s	pre-1960s	0.4065	1990s	pre-1960s	0.0871898
		1970s	0.740651		1970s	0.20524
		1980s	0.746673		1980s	0.461838
		2000s	0.537972		2000s	0.891703
	2000s	pre-1960s	0.0689305	2000s	pre-1960s	0.139696
		1970s	0.357009		1970s	0.294527
		1980s	0.771185		1980s	0.609855
		1990s	0.537972		1990s	0.891703
TKW (g)	pre-1960s	1970s	0.156666	pre-1960s	1970s	0.0912968
		1980s	0.000702429		1980s	0.000660855
		1990s	0.00437722		1990s	0.00457924
		2000s	1.35173e-06		2000s	0.013431
	1970s	pre-1960s	0.156666	1970s	pre-1960s	0.0912968
		1980s	0.165758		1980s	0.082854
		1990s	0.291994		1990s	0.266942
		2000s	0.0118116		2000s	0.408962
	1980s	pre-1960s	0.000702429	1980s	pre-1960s	0.000660855
		1970s	0.165758		1970s	0.082854
		1990s	0.746882		1990s	0.476919
		2000s	0.174094		2000s	0.388678
	1990s	pre-1960s	0.00437722	1990s	pre-1960s	0.00457924
		1970s	0.291994		1970s	0.266942
		1980s	0.746882		1980s	0.476919
		2000s	0.109646		2000s	0.821945
	2000s	pre-1960s	1.35173e-06	2000s	pre-1960s	0.013431
		1970s	0.0118116		1970s	0.408962
		1980s	0.174094		1980s	0.388678
		1990s	0.109646		1990s	0.821945
KL (mm)	pre-1960s	1970s	0.202066	pre-1960s	1970s	0.00660222
		1980s	0.00844728		1980s	0.000290434
		1990s	0.299528		1990s	0.031093
		2000s	0.0030568		2000s	0.0341906
	1970s	pre-1960s	0.202066	1970s	pre-1960s	0.00660222
		1980s	0.392584		1980s	0.492103
		1990s	0.764392		1990s	0.324733
		2000s	0.351144		2000s	0.436073
	1980s	pre-1960s	0.00844728	1980s	pre-1960s	0.000290434
		1970s	0.392584		1970s	0.492103
		1990s	0.207483		1990s	0.0472941
		2000s	0.972823		2000s	0.105442
	1990s	pre-1960s	0.299528	1990s	pre-1960s	0.031093
		1970s	0.764392		1970s	0.324733
		1980s	0.207483		1980s	0.0472941
		2000s	0.168595		2000s	0.884166
	2000s	pre-1960s	0.0030568	2000s	pre-1960s	0.0341906
		1970s	0.351144		1970s	0.436073
		1980s	0.972823		1980s	0.105442
		1990s	0.168595		1990s	0.884166
KW (mm)	pre-1960s	1970s	0.280097	pre-1960s	1970s	0.128053
		1980s	0.000459411		1980s	0.00579571
		1990s	0.00789042		1990s	0.00253024
		2000s	2.08522e-06		2000s	0.00438173
	1970s	pre-1960s	0.280097	1970s	pre-1960s	0.128053
		1980s	0.076151		1980s	0.245086
		1990s	0.243198		1990s	0.126867
		2000s	0.00694081		2000s	0.148621
	1980s	pre-1960s	0.000459411	1980s	pre-1960s	0.00579571
		1970s	0.076151		1970s	0.245086
		1990s	0.523436		1990s	0.606554
		2000s	0.267296		2000s	0.615028
	1990s	pre-1960s	0.00789042	1990s	pre-1960s	0.00253024
		1970s	0.243198		1970s	0.126867
		1980s	0.523436		1980s	0.606554
		2000s	0.0910638		2000s	0.963774
	2000s	pre-1960s	2.08522e-06	2000s	pre-1960s	0.00438173
		1970s	0.00694081		1970s	0.148621
		1980s	0.267296		1980s	0.615028
		1990s	0.0910638		1990s	0.963774
KT (mm）	pre-1960s	1970s	0.93782	pre-1960s	1970s	0.973502
		1980s	0.272763		1980s	0.922201
		1990s	0.014027		1990s	0.720816
		2000s	0.000635681		2000s	0.69347
	1970s	pre-1960s	0.93782	1970s	pre-1960s	0.973502
		1980s	0.475856		1980s	0.885957
		1990s	0.0728846		1990s	0.678562
		2000s	0.0197475		2000s	0.654981
	1980s	pre-1960s	0.272763	1980s	pre-1960s	0.922201
		1970s	0.475856		1970s	0.885957
		1990s	0.193029		1990s	0.734109
		2000s	0.0541408		2000s	0.704997
	1990s	pre-1960s	0.014027	1990s	pre-1960s	0.720816
		1970s	0.0728846		1970s	0.678562
		1980s	0.193029		1980s	0.734109
		2000s	0.656937		2000s	0.940201
	2000s	pre-1960s	0.000635681	2000s	pre-1960s	0.69347
		1970s	0.0197475		1970s	0.654981
		1980s	0.0541408		1980s	0.704997
		1990s	0.656937		1990s	0.940201
