# Supplementary material for: Conservatively transmitted alleles of key agronomic genes provide insights into the genetic basis of founder parents in bread wheat (Triticum aestivum L.)
Source: BMC Plant Biol. 2023 Feb 18;23:100. doi: 10.1186/s12870-023-04098-x (PMC9938602; doi:10.1186/s12870-023-04098-x)
Supplement: Supplementary file 8 — Additional file 8: Table S8. Common favorable alleles, uncommon favorable alleles, and specific favorable alleles carried by four founder parents in 87 agronomically important genes. [file 12870_2023_4098_MOESM8_ESM.xlsx]

## Sheet: Table S8
Additional file 8: Table S8. Common favorable alleles, uncommon favorable alleles, and specific favorable alleles carried by four founder parents in 87 agronomically important genes.
Founder parent	Favorable allele	Grain yield		Stress tolerence		Quality		Adaptation
		Number	Favorable allele	Number	Favorable allele	Number	Favorable allele	Number	Favorable allele
Four founder parents	Common	10	GS2-A1b, GS1a-Hap-2, Cwi-4A-Hap-C, Cwi-5D-Hap-C, Sus1-7A-Hap-H, TGW6-A1a, Cwi-A1a, GASR-A1-H1c, GW2-6A-Hap-A, GW2-6B-Hap-1	3	Yr36+, 1-fehw3-Westonia type, Dreb-B1a	4	nonGlu-A3e, Psy-A1b, Psy-B1a/b, Lox-B1a	1	MOT1-D1-Wild-type
	Uncommon	6	GS-D1a, GS5-A1b, Sus2-2A-Hap-A, GS2-B1a, Sus2-2B-Hap-H, CKX-D1A	8	Yr5+, COMT-3Ba, PHS+, Lr14+, Sr42+, MFT-A1-PHS+, AWN-Presence, Tsn1+	8	Psy-D1a, NAM-6A-A1a, Lcy-B1b, Zds-A1a, Glu-A1-Ax1orAx2*, Pinb-D1b, Ppo-A1b, Pod-A1a	2	ELF3-B1-Wild-type, Rht-D1b
Abbondanza	Specific	0		0		2	Vp-1Bc, Pds-B1b	1	ELF3-D1-Spark-type
St2422/464	Specific	0		0		2	Lr34+, Sdr-B1a	1	Rht-B1b
Jimai 22	Specific	1	TEF-7A-Hap-3	0		0		0
Zhoumai 16	Specific	0		0		1	1BL/1RS	1	Wx-B1b
