# Supplementary material for: Conservatively transmitted alleles of key agronomic genes provide insights into the genetic basis of founder parents in bread wheat (Triticum aestivum L.)
Source: BMC Plant Biol. 2023 Feb 18;23:100. doi: 10.1186/s12870-023-04098-x (PMC9938602; doi:10.1186/s12870-023-04098-x)
Supplement: Supplementary file 9 — Additional file 9: Table S9. Basic descriptive statistics for 11 agronomic traits in the derivatives of founder parents Abbondanza and St2422/464. [file 12870_2023_4098_MOESM9_ESM.xlsx]

## Sheet: Table S9
Additional file 9: Table S9. Basic descriptive statistics for 11 agronomic traits in the derivatives of founder parents Abbondanza and St2422/464.
HD: heading date (measured in days); FD: flowering date (days); PH: plant height (cm); ETN: effective tiller number (number); SL: spike length (cm); SN: spikelet number per spike (number); KN: kernel number per spike (number); TKW: thousand kernel weight (g); KL: kernel length (mm); KW: kernel width (mm); KT: kernel thickness (mm); C.V: Coefficient of Variation; G0: generation zero; G1: first gen…
Trait		Abbondanza				Significance labela	ST-2422/464				Significance labela
		Mean ± S.E	Minimum	Maximum	C.V		Mean ± S.E	Minimum	Maximum	C.V
HD (days)	Whole	189.96±1.25	184	198.667	0.0214413		189.27±1.30	181.078	199.45	0.0238813
	G0	188.83±3.17	185.667	192	0.0237159	a	192.63±1.92	185.648	199.003	0.0243776	a
	G1	190.23±0.56	184	197	0.0186337	a	190.98±0.82	182.109	199.45	0.0221886	ab
	G2	189.64±1.41	185	196	0.0357647	a	189.99±0.71	182.079	198.82	0.0235917	ab
	G3	191.28±0.72	185	198.667	0.0187802	a	188.33±0.98	181.078	198.972	0.0245112	bc
	G4	189.63±0.61	184	194.667	0.0165297	a	188.52±1.69	185.648	194.849	0.0200408	abc
	G5	190.167±1.02	184	193.333	0.0152234	a	185.16±1.67	181.078	194.91	0.0285778	c
FD (days)	Whole	196.07±1.00	186.281	203.549	0.019585		194.64±1.17	187.097	202.461	0.0223139
	G0	198.47±1.61	196.864	200.084	0.0114739	a	196.93±1.74	191.763	203.196	0.021598	a
	G1	196.54±0.83	182.58	208.324	0.0265951	a	195.42±0.96	184.521	202.614	0.0254125	a
	G2	195.01±0.60	182.094	207.456	0.0147303	a	193.87±0.90	180.851	206.954	0.0293426	a
	G3	196.19±0.97	182.554	205.828	0.0248358	a	192.63±1.20	183.206	203.562	0.0292776	a
	G4	194.98±0.93	183.421	200.465	0.024258	a	193.65±1.62	189.836	199.588	0.0186591	a
	G5	195.23±1.08	190.174	199.138	0.015617	a	195.32±0.59	192.404	198.855	0.00959382	a
PH (cm)	Whole	93.85±9.28	43.0351	143.107	0.318779		83.59±6.42	48.6522	128.096	0.258406
	G0	75.38±27.38	48	102.756	0.513655	bcd	108.94±11.24	79.1716	156.63	0.252694	a
	G1	126.87±4.30	39.4237	157.089	0.214215	a	98.36±5.15	53.8523	168.003	0.272053	a
	G2	115.66±1.14	61.4842	181.14	0.047309	ab	82.91±3.35	8.74671	126.113	0.255841	b
	G3	97.36±5.96	38.5047	157.117	0.305886	c	76.11±3.78	49.0695	118.504	0.233124	bc
	G4	79.39±5.86	43.4257	141.451	0.376273	d	69.80±11.57	50.1679	113.239	0.370788	bc
	G5	68.41±11.01	27.3726	119.091	0.455334	d	65.43±3.43	50.9052	86.0841	0.165933	c
ETN	Whole	17.22±1.77	13.4379	23.4573	0.477832		17.10±0.45	13.6248	20.5111	0.106525
	G0	18.79±0.99	17.8	19.7859	0.0747213	ab	18.55±0.22	17.7461	19.2164	0.0293011	a
	G1	17.26±0.39	13.0519	22.9297	0.143218	ab	17.30±0.51	12.0536	24.5534	0.152749	ab
	G2	15.92±6.89	11.6497	21.2953	2.07572	b	17.20±0.37	11.2872	20.77	0.135502	ab
	G3	17.16±0.65	12.9508	23.5579	0.189304	ab	17.28±0.59	12.0328	22.2889	0.159604	ab
	G4	17.79±0.75	12.8443	31.3872	0.215745	a	15.68±0.65	13.9349	17.7322	0.0932771	b
	G5	16.37±0.97	12.3307	21.788	0.168284	ab	16.56±0.36	14.6944	18.5055	0.0687161	ab
SL (cm）	Whole	9.41±0.71	5.03296	14.4156	0.264356		9.30±0.60	5.59772	13.0938	0.231223
	G0	7.16±1.53	5.63094	8.69401	0.302397	bc	9.85±0.53	8.14762	11.2198	0.131631	ab
	G1	11.16±0.39	5.57137	18.3942	0.218819	a	9.32±0.58	2.74061	14.7835	0.320801	ab
	G2	10.64±0.53	6.2377	17.1518	0.238809	ab	9.90±0.46	5.1369	17.5485	0.293265	a
	G3	9.60±0.49	3.12617	13.2752	0.253349	bc	9.38±0.46	5.567	12.4487	0.227916	ab
	G4	9.07±0.59	4.00757	16.7584	0.332653	c	9.90±1.31	6.18144	13.739	0.296452	ab
	G5	8.83±0.75	5.62401	12.2202	0.240107	bc	7.43±0.28	5.81278	8.8235	0.117275	b
SN	Whole	18.79±0.85	15.2514	22.9347	0.131773		19.30±0.34	17.3743	22.6639	0.0659235
	G0	18.05±2.68	15.3719	20.7227	0.209646	ab	18.64±0.43	16.9146	19.675	0.056136	a
	G1	19.15±0.31	15.0435	24.8833	0.10244	a	19.20±0.21	17.2599	21.055	0.0566336	a
	G2	19.34±0.65	14.5151	22.1746	0.162282	a	19.97±0.40	17.259	33.124	0.12721	a
	G3	18.05±0.35	14.7769	22.7697	0.0960722	b	19.00±0.26	16.5693	21.0555	0.0630275	a
	G4	18.85±0.46	15.4386	25.8734	0.124567	ab	19.47±0.50	17.9484	20.3644	0.0568894	a
	G5	19.27±0.657	16.3621	21.1844	0.0956281	ab	19.50±0.22	18.2946	20.7097	0.035644	a
KN	Whole	53.64±2.03	40.8909	68.7023	0.126707		53.34±2.02	40.2948	66.9975	0.137351
	G0	54.24±4.14	50.0989	58.3835	0.108	ab	53.14±3.79	39.2271	62.8421	0.174501	a
	G1	53.94±1.15	43.3997	70.2222	0.135038	a	55.22±1.73	38.1607	73.2053	0.162871	a
	G2	55.41±0.35	37.5494	73.9121	0.0306172	a	54.55±1.52	38.7967	86.2944	0.176268	a
	G3	48.12±1.74	31.1342	67.0335	0.181102	b	52.59±1.63	34.9183	64.9152	0.145638	a
	G4	52.73±1.48	42.1263	73.9415	0.143111	ab	51.91±2.46	43.0195	57.407	0.105764	a
	G5	57.40±3.30	41.0369	68.721	0.162373	ab	52.61±0.98	47.6464	57.3209	0.0590637	a
TKW (g)	Whole	43.97±2.11	29.7484	56.9954	0.181074		45.62±1.67	33.5834	57.223	0.139154
	G0	34.70±3.13	31.5707	37.8325	0.127596	b	37.83±1.37	32.5841	42.2529	0.0886413	bc
	G1	43.09±1.28	20.7245	59.248	0.187888	b	39.79±1.57	25.4734	57.1956	0.205427	c
	G2	43.47±2.12	24.1547	58.592	0.233999	b	43.88±1.33	26.4503	69.5647	0.191446	b
	G3	44.30±2.04	24.1721	63.6972	0.22989	b	48.38±1.36	26.1408	57.2337	0.131729	a
	G4	46.84±1.54	36.8571	64.0624	0.167974	ab	53.06±2.74	47.5436	61.1587	0.11537	a
	G5	51.39±2.53	41.0112	58.5402	0.139095	a	50.80±1.64	43.3083	55.9327	0.102312	a
KL (mm)	Whole	6.44±0.40	5.42599	7.42248	0.288048		6.56±0.20	5.20505	7.82216	0.108704
	G0	5.75±0.07	5.6811	5.82067	0.0171612	c	6.01±0.23	5.31372	6.83927	0.0926353	c
	G1	6.33±0.09	4.78008	7.65579	0.0895758	bc	6.37±0.16	4.11047	7.98755	0.131826	bc
	G2	6.52±1.85	5.4035	7.88973	1.35866	abc	6.75±0.14	4.94603	8.27775	0.131219	ab
	G3	6.61±0.16	5.00008	8.11837	0.121192	abc	6.84±0.19	4.75524	8.53492	0.127274	a
	G4	6.66±0.10	5.47051	7.70007	0.0782499	a	6.90±0.33	6.3811	8.16005	0.106256	abc
	G5	6.77±0.15	6.22067	7.35023	0.063446	ab	6.47±0.13	5.72372	7.13344	0.0630155	abc
KW (mm)	Whole	3.47±0.06	3.09182	3.80279	0.0730102		3.50±0.06	3.13382	3.7751	0.0555571
	G0	3.23±0.07	3.15871	3.30316	0.0316134	c	3.41±0.12	2.84037	3.62978	0.0887619	bc
	G1	3.44±0.03	2.87148	3.9597	0.0589224	c	3.32±0.04	2.94136	3.68295	0.0553007	c
	G2	3.47±0.14	3.0663	3.90799	0.188474	bc	3.44±0.034	3.0526	3.90396	0.0594209	b
	G3	3.44±0.05	2.73904	3.79456	0.0668621	c	3.60±0.03	3.23834	3.86421	0.039694	a
	G4	3.57±0.04	3.2748	3.92633	0.0520767	ab	3.58±0.08	3.35422	3.75149	0.047606	ab
	G5	3.67±0.05	3.4406	3.925	0.0401122	a	3.64±0.05	3.37604	3.81819	0.0425593	a
KT (mm）	Whole	2.93±0.06	2.56777	3.34754	0.0705211		2.97±0.07	2.56316	3.39472	0.0763334
	G0	2.88±0.07	2.80733	2.94624	0.0341436	a	2.80±0.09	2.65211	3.22886	0.0773517	c
	G1	2.97±0.04	2.4427	3.4164	0.0829461	a	2.86±0.05	2.16059	3.50812	0.094208	c
	G2	2.94±0.05	2.552	3.37009	0.0734523	a	2.84±0.04	2.37904	3.28335	0.0817927	c
	G3	2.90±0.05	2.46006	3.36231	0.0788642	a	2.93±0.04	2.60977	3.30167	0.0636139	bc
	G4	2.93±0.04	2.53976	3.59249	0.0777729	a	3.11±0.11	2.70071	3.32592	0.0779631	ab
	G5	2.97±0.08	2.60476	3.3977	0.0759473	a	3.28±0.07	2.87673	3.72042	0.063071	a
