# Supplementary material for: Conservatively transmitted alleles of key agronomic genes provide insights into the genetic basis of founder parents in bread wheat (Triticum aestivum L.)
Source: BMC Plant Biol. 2023 Feb 18;23:100. doi: 10.1186/s12870-023-04098-x (PMC9938602; doi:10.1186/s12870-023-04098-x)
Supplement: Supplementary file 10 — Additional file 10: Table S10. Allele transmission frequency from founder parents Abbondanza, St2422/464, Zhoumai 16, and Jimai 22 to their derivatives in 87 agronomically important genes. [file 12870_2023_4098_MOESM10_ESM.xlsx]

## Sheet: Table S10
Additional file 10: Table S10. Allele transmission frequency from founder parents Abbondanza, St2422/464, Zhoumai 16, and Jimai 22 to their derivatives in 87 agronomically important genes.
G0: generation zero; G1: first generation; G2: second generation; G3: third generation; G4: fourth generation; G5: fifth generation.
Code	Chr.	Gene	Abbondanza							Conservatively Transmitted Allele	Favorable Type	St2422/464							Conservatively Transmitted Allele	Favorable Type	Zhoumai 16			Conservatively Transmitted Allele	Favorable Type	Jimai 22		Conservatively Transmitted Allele	Favorable Type
			G0	G1	G2	G3	G4	G5	Contribution ratio			G0	G1	G2	G3	G4	G5	Contribution ratio			G1	G2	Contribution ratio			G1	Contribution ratio
		Theoretical frequency of 87 genes	1	0.5	0.25	0.125	0.0675	0.03375	/			1	0.5	0.25	0.125	0.0675	0.03375	/			0.5	0.25	/			0.5	/
		Observed frequency of 87 Genes	0.738636	0.708807	0.718277	0.675455	0.656723	0.68608	0.695584			0.757576	0.745942	0.740576	0.722064	0.736364	0.735375	0.724244			0.683827	0.671294	0.689496			0.621175	0.615801
1	1A	Glu-A3	1	0.575	0.75	0.96	0.923077	0.875	0.780488			1	0.892857	0.97561	0.958333	1	1	0.953704	nonGlu-A3e		1	1	1	nonGlu-A3e		1	1	nonGlu-A3e
2		Glu-A1	1	0.275	0.708333	0.52	0.576923	0.5	0.617886			0.5	0.428571	0.707317	0.958333	0	0.9	0.564815			0.888889	0.8	0.864865			0.904762	0.904762	Glu-A1-Ax1orAx2*
3	1B	Glu-B3	1	1	1	1	0.923077	1	0.934959	non Glu-B3b		0.833333	1	0.97561	1	1	0.9	0.981481	nonGlu-B3b		1	1	1	nonGlu-B3b		1	1	nonGlu-B3b
4		Yr15	0.5	0.875	0.958333	0.72	0.730769	1	0.813008			1	1	0.829268	0.958333	0.6	0.9	0.87037			0.0740741	0	0.0540541			0.52381	0.52381
5		1BL/1RS	1	0.925	0.958333	0.48	0.461538	0.125	0.666667			0.833333	0.821429	0.609756	0.416667	0.4	0.5	0.601852			0.925926	1	0.945946	1BL/1RS	favorable	0.809524	0.809524	1BL/1BL
6		Glu-B1	0.5	0.9	0.833333	0.88	0.769231	0.875	0.829268			0.666667	0.892857	1	1	1	0.9	0.962963	Glu-B1-Non 7OE		0.777778	1	0.837838			0.904762	0.904762	Glu-B1-Non7OE
7		ELF3-B1	0	0.15	0.125	0.04	0.0769231	0.125	0.105691			0	0.214286	0.0731707	0.0416667	0.2	0	0.101852			0.962963	0.9	0.945946	ELF3-B1-Cadenza type		1	1	ELF3-B1-Cadenza type
8	1D	Lr21	1	1	1	1	1	1	1	Lr21-		1	0.964286	1	1	1	1	0.990741	Lr21-		1	1	1	Lr21-		1	1	Lr21-
9		Glu-D1	1	0.95	0.958333	0.92	0.961538	0.875	0.910569	Glu-D1-2+12		1	0.892857	0.731707	0.791667	0.8	1	0.824074			0.888889	0.6	0.810811			0.809524	0.809524	Glu-D1-2+12
10		MOT1-D1	1	0.975	1	0.76	0.846154	1	0.910569			0.833333	1	0.97561	0.791667	1	1	0.944444	MOT1-D1-Wild-type		1	1	1	MOT1-D1-Wild-type		1	1	MOT1-D1-Wild type
11		Elf3-D1	0.5	0.875	0.75	0.48	0.423077	0.5	0.650407			0.166667	0.142857	0.292683	0.416667	1	0.1	0.25			0.407407	0.2	0.351351			0.52381	0.52381
12	2A	Lr37/Yr17/Sr38	0.5	0.9	0.875	0.92	1	0.875	0.894309	Lr37/Yr17/Sr38-A allele		0.833333	0.892857	0.95122	1	1	0.8	0.935185	Lr37/Yr17/Sr38-Aallele		0.962963	1	0.972973	Lr37/Yr17/Sr38-Aallele		0.809524	0.809524	Lr37/Yr17/Sr38-Aallele
13		PRR-A1	0.5	0.675	0.541667	0.76	0.958333	0.875	0.723577			0.666667	0.714286	0.853659	0.75	0.8	0.7	0.777778			0.777778	1	0.837838			0.0952381	0.0952381
14		Ppd-A1	1	1	1	1	1	1	1	Ppd-A1-Ins		1	1	1	1	1	1	1	Ppd-A1-Ins		1	1	1	Ppd-A1-Ins		0.952381	0.952381	Ppd-A1-Ins
15		Sus2-2A	0.5	1	0.916667	1	0.958333	0.75	0.943089			0.833333	0.928571	0.97561	0.916667	1	0.9	0.944444	Sus2-2A-Hap-A	favorable	0	0	0			1	1	Sus2-2A-Hap-A	favorable
16		Zds-A1	0.5	0.525	0.583333	0.44	0.291667	0.25	0.447154			0.166667	0.642857	0.390244	0.333333	0	0.5	0.435185			0.925926	0.4	0.783784			0.952381	0.952381	Zds-A1b
17		CWi-A1	1	1	1	1	1	1	1	CWi-A1a	favorable	1	0.964286	0.97561	0.958333	1	1	0.972222	Cwi-A1a	favorable	0.222222	0.5	0.297297			0.47619	0.47619
18		GS2-A1	1	0.775	0.875	0.64	0.583333	0.875	0.723577			0.833333	0.785714	0.804878	0.791667	0.8	0.5	0.768519			0.777778	0.9	0.810811			0.238095	0.238095
19		Ppo-A1	1	0.45	0.666667	0.72	0.875	0.75	0.601626			0.666667	0.571429	0.560976	0.208333	0.4	0	0.425926			0.037037	0.1	0.0540541			0	0
20	2B	Lr16	1	0.975	0.958333	0.92	0.769231	0.875	0.894309			0.833333	0.392857	0.682927	0.708333	0.6	0.8	0.62037			0.962963	0.5	0.837838			0.952381	0.952381	Lr16-
21		PRR-B1	1	0.075	0.291667	0.08	0.115385	0.25	0.130081			0.5	0.75	0.731707	0.666667	0.6	0.8	0.722222			0.962963	1	0.972973	PRR-B1-Hap-I		0.428571	0.428571
22		Lr48	1	1	1	0.96	1	1	0.99187	Lr48-		1	0.928571	0.95122	0.916667	1	0.9	0.935185	Lr48-		1	1	1	Lr48-		1	1	Lr48-
23		Sus2-2B	1	0.675	0.583333	0.8	0.692308	0.75	0.674797			0.666667	0.714286	0.658537	0.625	0.8	0.6	0.666667			0.296296	0	0.216216			0.666667	0.666667
24		Sdr-B1	1	0.775	0.625	0.8	0.769231	0.875	0.699187			0.666667	0.571429	0.682927	0.583333	0.6	0.3	0.592593			0.222222	0.2	0.216216			0.619048	0.619048
25		Sr36/Pm6	0	0.45	0.416667	0.08	0.153846	0.375	0.300813			0.166667	0.285714	0.341463	0.416667	0.4	0.2	0.333333			0	0	0			0	0
26		Ppd-B1	0	0.05	0.0833333	0.16	0.0384615	0	0.0731707			1	0.928571	0.804878	0.875	1	0.6	0.842593			0	0	0			0	0
27		Ppo2-2B	1	0.85	0.75	0.76	0.769231	0.625	0.756098			1	0.821429	0.756098	0.708333	0.4	0.9	0.759259			1	1	1	Ppo2-2B-B2a/b		0.904762	0.904762	Ppo2-2B-B2a/b
28		Yr5	0.5	0.95	0.958333	0.8	0.730769	0.625	0.853659			0.5	0.428571	0.365854	0.375	0.2	0.7	0.407407			0.407407	0.4	0.405405			0.0952381	0.0952381
29		GS2-B1	1	0.525	0.625	0.6	0.461538	0.5	0.528455			0.5	0.857143	0.756098	0.666667	1	0.5	0.75			0.555556	0.7	0.594595			0.714286	0.714286
30	2D	Ppd-D1	1	0.875	0.916667	0.88	0.923077	1	0.902439	Ppd-D1-2kb Del		1	0.892857	0.926829	0.958333	1	1	0.935185	Ppd-D1-2kbDel		0	0	0			0.047619	0.047619
31		Ppo-D1	0.5	0.975	0.791667	0.96	1	0.75	0.886179			1	0.892857	0.95122	0.958333	0.8	0.9	0.925926	Ppo-D1b		0.962963	1	0.972973	Ppo-D1b		0.952381	0.952381	Ppo-D1b
32	3A	PHS1	0	0.575	0.666667	0.36	0.653846	0.875	0.585366			0.833333	0.785714	0.804878	0.75	1	0.8	0.638889			0.814815	0.9	0.837838	PHS+	favorable	0.047619	0.047619
33		MFT-A1	1	0.425	0.333333	0.24	0.153846	0.25	0.300813			0.666667	0.714286	0.585366	0.666667	0.8	0.5	0.796296			1	1	1	MFT-A1-PHS-		0.047619	0.047619
34		GS5-A1	1	0.925	0.833333	0.68	0.346154	0.625	0.715447			0.833333	0.857143	0.780488	0.625	0.6	0.8	0.759259			0	0.4	0.108108			0.333333	0.333333
35		Mby-A1	1	0.825	1	0.84	0.807692	0.625	0.845528			0.833333	0.892857	0.926829	0.791667	1	1	0.898148	Mby-A1b		1	1	1	Mby-A1b		0.619048	0.619048
36		TGW6	0.5	0.8	0.666667	0.72	0.846154	1	0.780488			0.833333	0.892857	0.902439	0.666667	0.8	0.8	0.833333			0.962963	1	0.972973	TGW6-A1a	favorable	0.904762	0.904762	TGW6-A1a	favorable
37		Pod-A1	0	0.225	0.666667	0.32	0.307692	0.5	0.487805			0.833333	0.357143	0.658537	0.708333	0.6	0.1	0.537037			1	1	1	Pod-A1a		0	0
38	3B	Fhb1	1	1	1	1	1	1	1	Fhb1-		0.5	0.97	0.902439	0.958333	1	1	0.944444	Fhb1-		1	1	1	Fhb1-		1	1	Fhb1-
39		Wsm2	1	0.9	0.916667	0.84	0.846154	1	0.853659	Wsm2-		0.833333	0.928571	0.804878	0.875	0.8	0.7	0.851852			0.333333	0.2	0.297297			0.333333	0.333333
40		Dreb-B1	1	0.9	0.708333	0.32	0.461538	0.375	0.626016			0.666667	0.785714	0.829268	0.5	0.6	0.5	0.703704			0.555556	0.7	0.594595			0.952381	0.952381	Dreb-B1a	favorable
41		Lcy-B1	0	0.6	0.25	0.6	0.230769	0.375	0.560976			1	0.642857	0.609756	0.583333	0.8	0.6	0.62037			0.814815	0.8	0.810811	Lcy-B1b		0.666667	0.666667
42		Sr2	1	1	1	1	1	1	1	Sr2-		1	1	1	1	1	1	1	Sr2-		1	1	1	Sr2-		1	1	Sr2-
43		VP-1B	1	0.7	0.666667	0.52	0.615385	0.25	0.609756			0.333333	0.357143	0.365854	0.416667	0.8	0.4	0.398148			1	0.9	0.972973	Vp-1Ba/b		0.952381	0.952381	Vp-1Ba/b
44		Mby-B1	0	0.2	0.208333	0.04	0.115385	0.125	0.121951			0.166667	0.214286	0.195122	0.375	0.2	0.1	0.231481			0	0	0			0	0
45		COMT-3B	0.5	0.725	0.666667	0.72	0.653846	0.625	0.691057			0.666667	0.892857	0.707317	0.583333	0.8	0.4	0.703704			0.222222	0.1	0.189189			0.190476	0.190476
46	3D	CKX-D1	1	0.6	0.458333	0.52	0.269231	0.5	0.439024			0.833333	0.714286	0.804878	0.666667	0.6	0.8	0.712963			0.444444	0.3	0.405405			0.857143	0.857143	CKX-D1a	favorable
47	4A	Cwi-4A	1	0.775	0.666667	0.68	0.730769	0.125	0.682927			1	0.714286	0.804878	0.666667	0.6	0.8	0.740741			1	1	1	Cwi-4A-Hap-C	favorable	1	1	Cwi-4A-Hap-C	favorable
48		Wx-B1	1	1	0.916667	1	0.923077	0.875	0.95935	Wx-B1a		1	0.928571	0.95122	0.875	1	1	0.935185	Wx-B1a		0.037037	0.3	0.108108			0.52381	0.52381
49		SST-4A	1	1	0.958333	0.96	0.884615	1	0.95122	SST-4A-A2a		1	0.964286	0.926829	1	1	0.9	0.953704	SST-4A-A2a		1	1	1	SST-4A-A2a		1	1	SST-4A-A2a
50	4B	Lox-B1	1	0.85	0.791667	0.72	0.846154	1	0.821138			0.666667	0.607143	0.707317	0.708333	0.8	0.5	0.666667			0.814815	0.5	0.72973			0.666667	0.666667
51		Rht-B1	1	1	0.833333	0.96	0.884615	1	0.910569	Rht-B1a		0.166667	0.571429	0.585366	0.291667	0	0.1	0.444444			1	1	1	Rht-B1a		0.904762	0.904762	Rht-B1a
52		Pds-B1	1	0.525	0.333333	0.2	0.307692	0.125	0.349593			0.333333	0.714286	0.829268	0.833333	1	0.9	0.787037			0.888889	0.9	0.891892	Pds-B1a		0.619048	0.619048
53	4D	Rht-D1	0.5	0.975	0.916667	0.6	0.576923	0.625	0.764228			1	0.857143	0.780488	0.416667	0.4	0.2	0.648148			0.888889	0.9	0.891892	Rht-D1b	favorable	0.857143	0.857143	Rht-D1b	favorable
54	5A	Vrn-A1	1	0.85	0.75	0.88	0.884615	0.875	0.845528			1	0.928571	0.95122	0.958333	1	1	0.953704	vrn-A1		0.777778	0.8	0.783784			0.952381	0.952381	vrn-A1
55		AWN	0.5	0.6	0.375	0.4	0.153846	0.25	0.398374			1	0.785714	0.853659	0.875	1	0.9	0.851852			1	1	1	AWN-Presence	favorable	0.904762	0.904762	AWN-Presence	favorable
56	5B	Tsn1	1	0.65	0.625	0.36	0.576923	0.25	0.544715			1	0.642857	0.780488	0.75	0.4	0.9	0.731481			0.0740741	0.2	0.108108			0	0
57		Vrn-B1	0.5	0.95	0.75	0.48	0.5	0.5	0.691057			0.833333	0.535714	0.414634	0.375	0.6	0.6	0.462963			0.259259	0.4	0.297297			0.333333	0.333333
58	5D	Pina-D1	1	1	0.833333	1	0.961538	1	0.934959	Pina-D1a		0.833333	0.964286	0.926829	1	1	0.9	0.0462963	Pina-D1a		1	0.9	0.972973	Pina-D1a		1	1	Pina-D1a
59		Pinb-D1	0.5	0.75	0.958333	0.52	0.384615	0.5	0.626016			1	0.714286	0.585366	0.416667	0.8	0.6	0.981481			0.888889	0.8	0.864865	Pinb-D1b		0.761905	0.761905
60		Vrn-D1	0.5	0.225	0.5	0.36	0.307692	0.5	0.333333			0.333333	0.5	0.390244	0.5	0.2	0.8	0.472222			0.666667	0.8	0.702703			0.142857	0.142857
61		Sbm1	1	1	1	1	1	1	0.98374	Sbm1-AL1		1	1	0.95122	1	1	1	0.981481	Sbm1-AL1		0.962963	0.9	0.945946	Sbm1-AL1		0.904762	0.904762	Sbm1-AL1
62		Cwi-5D	1	1	0.958333	1	1	1	0.99187	Cwi-5D-Hap-5D-C	favorable	1	0.964286	0.97561	1	1	1	0.981481	Cwi-5D-Hap-C	favorable	1	1	1	Cwi-5D-Hap-C	favorable	1	1	Cwi-5D-Hap-C	favorable
63	6A	NAM-6A	0	0.425	0.25	0.2	0.423077	0.375	0.341463			0.166667	0.642857	0.756098	0.75	1	1	0.759259			0.888889	1	0.918919	NAM-6A-A1a		0.809524	0.809524	NAM-6A-A1a
64		GW2-6A	1	0.9	0.666667	0.44	0.384615	0.875	0.642276			1	0.714286	0.707317	0.666667	0.8	0.8	0.712963			0.037037	0	0.027027			0.190476	0.190476
65	6B	1-fehw3	0.5	0.9	0.833333	0.48	0.653846	0.75	0.739837			0.666667	0.642857	0.365854	0.291667	0	0.4	0.407407			0.740741	0.4	0.648649			0.952381	0.952381	1-fehw3-Westonia type	favorable
66		Yr36	1	0.925	0.708333	0.92	0.769231	1	0.853659			0.833333	0.857143	0.829268	0.791667	1	0.9	0.842593			0.925926	1	0.945946	Yr36-		1	1	Yr36-
67		GW2-6B	0.5	0.575	0.541667	0.4	0.423077	0.625	0.512195			0.5	0.75	0.512195	0.583333	0.8	1	0.648148			0.851852	0.8	0.837838	GW2-6B-Hap-1	favorable	0.857143	0.857143	GW2-6B-Hap-1	favorable
68		Cre8	0.5	0.775	0.875	0.96	0.923077	1	0.837398			1	0.857143	0.878049	1	0.8	1	0.907407	Cre8-Trident		0.962963	1	0.972973	Cre8-Trident		0.380952	0.380952
69	6D	Sr42	0	0	0	0.04	0	0	0.00813008			1	1	1	1	1	1	1	Sr42-		0.962963	0.7	0.891892			0.380952	0.380952
70		GS1a	1	0.725	0.75	0.48	0.346154	0.375	0.577236			0.666667	0.714286	0.609756	0.666667	0.6	0.5	0.638889			0.592593	0.5	0.567568			0.714286	0.714286
71	7A	ALPb-7A	0.5	0.8	0.791667	0.88	0.807692	1	0.821138			0.333333	0.535714	0.536585	0.5	0.6	0.9	0.564815			1	1	1	ALPb-7A-AL3		0.761905	0.761905
72		TEF-7A	0.5	0.65	0.583333	0.88	0.807692	0.375	0.691057			0.666667	0.392857	0.390244	0.5	0.4	0.5	0.425926			0.518519	0.8	0.594595			0.380952	0.380952
73		Lr47	1	1	1	1	0.961538	1	0.99187	Lr47-		1	1	1	1	1	1	1	Lr47-		0	0	0			0	0
74		Sus1-7A	0.5	0.85	0.833333	0.88	0.653846	1	0.821138			0.833333	0.892857	0.926829	0.875	1	0.8	0.898148	Sus1-7A-Hap-H	favorable	1	0.9	0.972973	Sus1-7A-Hap-H	favorable	0.47619	0.47619
75		GASR-A1	1	0.95	0.916667	1	0.923077	1	0.95122	GASR-A1-H1c	favorable	1	0.928571	0.926829	0.75	1	1	0.898148			0.851852	0.7	0.810811			0.809524	0.809524	GASR-A1-H1c	favorable
76		MOC-7A	0.5	1	0.958333	0.96	0.730769	1	0.926829			1	1	0.97561	0.875	0.8	0.9	0.944444	MOC-7A-Hap-L	favorable	0.888889	1	0.918919	MOC-7A-Hap-L	favorable	0.714286	0.714286
77		Psy-A1	1	0.9	0.916667	0.92	0.961538	1	0.926829	Psy-A1b	favorable	0.666667	0.928571	0.95122	1	1	1	0.962963	Psy-A1b	favorable	1	1	1	Psy-A1b	favorable	0.857143	0.857143	Psy-A1b	favorable
78	7B	Sus1-7B	0	0.125	0.166667	0.28	0.230769	0.125	0.154472			0	0.0714286	0.0731707	0.125	0	0.1	0.0833333			0	0	0			0	0
79		Vrn-B3	0	0.1	0.125	0.24	0.153846	0.125	0.146341			1	0.892857	0.878049	1	0.8	0.9	0.907407	Vrn-B3b		1	0.9	0.972973	Vrn-B3b		0.047619	0.047619
80		Lr68	1	0.825	0.75	0.76	0.769231	1	0.739837			0.833333	0.928571	0.804878	0.958333	0.8	0.9	0.87963	Lr68-		0.740741	0.5	0.675676			0.52381	0.52381
81		Lr14a	0.5	0.6	0.625	0.64	0.5	0.25	0.569106			0.5	0.392857	0.219512	0.25	0.6	0.2	0.287037			0.0740741	0.3	0.135135			0.619048	0.619048
82		Pinb2-B2	1	0.925	0.791667	0.76	0.615385	0.75	0.772358			1	0.535714	0.804878	0.833333	1	1	0.768519			0.925926	1	0.945946	Pinb-B2a		0.333333	0.333333
83		Psy-B1	1	0.675	0.625	0.76	0.730769	1	0.715447			0.833333	0.928571	0.731707	0.958333	0.8	0.9	0.851852			0.481481	0	0.378378			0.047619	0.047619
84	7D	GS-D1	0.5	0.475	0.166667	0.12	0.153846	0.625	0.243902			0.833333	0.75	0.902439	0.833333	0.4	0.5	0.787037			0.740741	1	0.810811			0.809524	0.809524	GS-D1b
85		Lr34	1	0.95	1	0.92	0.961538	1	0.926829	Lr34-		0.166667	0.142857	0.0731707	0	0	0	0.0648148			1	1	1	Lr34-		1	1	Lr34-
86		Pch1	1	0.95	0.875	0.92	0.884615	1	0.878049	Pch1-		0.833333	0.785714	0.926829	0.916667	1	0.7	0.87037			0.333333	0.1	0.27027			0.571429	0.571429
87		Psy1-D1	1	0.85	0.791667	0.76	0.961538	0.75	0.837398			0.666667	0.785714	0.878049	0.833333	1	0.7	0.833333			0.555556	0.9	0.648649			0.952381	0.952381	Psy-D1a
		Contribution ratio		0.738636	0.715436	0.663636	0.651661	0.663352	/				0.745942	0.740576	0.722064	0.736364	0.715909	/			0.695286	0.673864	/			0.615801	/
